# Supplementary material for: Enrichment Map: A Network-Based Method for Gene-Set Enrichment Visualization and Interpretation
Source: PLoS One. 2010 Nov 15;5(11):e13984. doi: 10.1371/journal.pone.0013984 (PMC2981572; doi:10.1371/journal.pone.0013984)
Supplement: Table S1 — GSEA enrichment results for estrogen treatment of breast cancer cells; gene-sets relating to the microtubule cytoskeleton are highlighted. (0.68 MB XLS) [file pone.0013984.s001.xls]

## Sheet: EBC_24h_ES_Sig
ID	DESCRIPTION	SIZE	ES	NES	P-VALUE	FDR
GO:0034470	ncRNA processing	143	0.7222	3.10747	0	0
GO:0042254	ribosome biogenesis	98	0.759693	3.06516	0	0
GO:0005730	nucleolus	150	0.702497	3.01175	0	0
GO:0022613	ribonucleoprotein complex biogenesis	205	0.642204	2.87431	0	0
GO:0006396	RNA processing	474	0.579524	2.8438	0	0
GO:0006364	rRNA processing	70	0.746881	2.83208	0	0
GO:0016072	rRNA metabolic process	73	0.740336	2.81487	0	0
GO:0006399	tRNA metabolic process	109	0.662097	2.71373	0	0
GO:0008033	tRNA processing	62	0.711736	2.62883	0	0
GO:0007067	mitosis	210	0.56485	2.56284	0	0
GO:0000087	M phase of mitotic cell cycle	212	0.56445	2.53653	0	0
GO:0044452	nucleolar part	24	0.823292	2.50196	0	0
GO:0000377	RNA splicing, via transesterification reactions with bulged adenosine as nucleophile	148	0.576242	2.49656	0	0
GO:0000375	RNA splicing, via transesterification reactions	148	0.576242	2.47823	0	0
GO:0000398	nuclear mRNA splicing, via spliceosome	148	0.576242	2.47627	0	0
GO:0008380	RNA splicing	264	0.536368	2.47122	0	0
GO:0000279	M phase	283	0.521011	2.41888	0	0
GO:0005761	mitochondrial ribosome	46	0.673689	2.37165	0	0
GO:0000313	organellar ribosome	46	0.673689	2.36789	0	0
GO:0000793	condensed chromosome	79	0.609574	2.35934	0	0
GO:0065002	intracellular protein transmembrane transport	69	0.617922	2.35241	0	0
GO:0005681	spliceosome	130	0.559408	2.34217	0	0
GO:0003899	DNA-directed RNA polymerase activity	41	0.671641	2.30309	0	0
GO:0034062	RNA polymerase activity	41	0.671641	2.30219	0	0
GO:0006397	mRNA processing	291	0.490522	2.29841	0	0
GO:0005643	nuclear pore	67	0.603044	2.28173	0	1.84097e-05
GO:0009451	RNA modification	33	0.711978	2.2788	0	1.77278e-05
GO:0051340	regulation of ligase activity	76	0.595311	2.27427	0	3.37892e-05
GO:0005819	spindle	78	0.579171	2.26797	0	3.26241e-05
GO:0000278	mitotic cell cycle	356	0.476246	2.26714	0	3.15366e-05
GO:0005840	ribosome	205	0.503422	2.26578	0	3.05193e-05
GO:0051351	positive regulation of ligase activity	69	0.594432	2.2563	0	5.92806e-05
GO:0000387	spliceosomal snRNP biogenesis	25	0.731723	2.24756	0	5.74842e-05
GO:0000819	sister chromatid segregation	32	0.693273	2.23631	0	6.9266e-05
GO:0051439	regulation of ubiquitin-protein ligase activity during mitotic cell cycle	68	0.590788	2.23189	0	9.45289e-05
GO:0005732	small nucleolar ribonucleoprotein complex	17	0.816928	2.22964	0	9.19031e-05
GO:0030261	chromosome condensation	23	0.745304	2.21354	0	0.000114837
GO:0051301	cell division	234	0.485542	2.20917	0	0.000149646
GO:0051438	regulation of ubiquitin-protein ligase activity	73	0.57632	2.20643	0	0.000158212
GO:0016891	endoribonuclease activity, producing 5'-phosphomonoesters	23	0.732379	2.20403	0	0.000165692
GO:0000779	condensed chromosome, centromeric region	35	0.66701	2.199	0	0.000195768
GO:0000775	chromosome, centromeric region	85	0.556909	2.19316	0	0.000202572
GO:0000070	mitotic sister chromatid segregation	31	0.682179	2.18893	0	0.000197861
GO:0022403	cell cycle phase	345	0.458572	2.18759	0	0.000193364
GO:0000777	condensed chromosome kinetochore	34	0.667592	2.18577	0	0.000189067
GO:0031145	anaphase-promoting complex-dependent proteasomal ubiquitin-dependent protein catabolic process	62	0.586394	2.18065	0	0.00020567
GO:0004540	ribonuclease activity	54	0.600745	2.17818	0	0.000201294
GO:0003735	structural constituent of ribosome	170	0.496085	2.1759	0	0.000206332
GO:0004518	nuclease activity	136	0.51229	2.17479	0	0.000211696
GO:0051443	positive regulation of ubiquitin-protein ligase activity	66	0.573088	2.16863	0	0.000216929
GO:0016071	mRNA metabolic process	324	0.456715	2.16248	0	0.000231163
GO:0046930	pore complex	76	0.557913	2.16083	0	0.000244594
GO:0033279	ribosomal subunit	107	0.525138	2.15369	0	0.000283892
GO:0008173	RNA methyltransferase activity	19	0.74798	2.15273	0	0.000278634
GO:0051437	positive regulation of ubiquitin-protein ligase activity during mitotic cell cycle	65	0.573337	2.14943	0	0.000282271
GO:0051352	negative regulation of ligase activity	63	0.569382	2.14749	0	0.000302224
GO:0004386	helicase activity	141	0.501623	2.14549	0	0.000321899
GO:0051436	negative regulation of ubiquitin-protein ligase activity during mitotic cell cycle	62	0.580353	2.14243	0	0.0003563
GO:0006457	protein folding	164	0.487278	2.12329	0	0.000461074
GO:0008408	3'-5' exonuclease activity	23	0.698986	2.11021	0	0.000586831
GO:0030685	nucleolar preribosome	10	0.877664	2.10977	0	0.000585123
GO:0030684	preribosome	10	0.877664	2.10773	0	0.000583389
GO:0007059	chromosome segregation	63	0.565496	2.10717	0	0.000581795
GO:0044453	nuclear membrane part	97	0.521926	2.10697	0	0.000572705
GO:0051444	negative regulation of ubiquitin-protein ligase activity	63	0.569382	2.10573	0	0.000571028
GO:0016893	endonuclease activity, active with either ribo- or deoxyribonucleic acids and producing 5'-phosphomonoesters	28	0.661588	2.09169	0.000978474	0.00074057
GO:0006403	RNA localization	85	0.531449	2.08499	0	0.000798716
GO:0007005	mitochondrion organization	94	0.521268	2.08302	0	0.000807933
GO:0050658	RNA transport	84	0.524299	2.07582	0	0.000933579
GO:0022402	cell cycle process	468	0.422713	2.07419	0	0.000926834
GO:0015931	nucleobase, nucleoside, nucleotide and nucleic acid transport	97	0.510228	2.07399	0	0.000920407
GO:0000428	DNA-directed RNA polymerase complex	24	0.682822	2.0739	0	0.000907624
GO:0006626	protein targeting to mitochondrion	24	0.674989	2.07088	0.000997009	0.000953055
GO:0006302	double-strand break repair	35	0.629007	2.0673	0	0.000959505
GO:0050657	nucleic acid transport	84	0.524299	2.06013	0	0.00104079
GO:0051236	establishment of RNA localization	84	0.524299	2.05622	0	0.00110103
GO:0051028	mRNA transport	74	0.536041	2.05511	0	0.00111723
GO:0043623	cellular protein complex assembly	134	0.486677	2.05262	0	0.00116915
GO:0006281	DNA repair	258	0.442361	2.04917	0	0.00122555
GO:0016741	transferase activity, transferring one-carbon groups	158	0.471036	2.04808	0	0.00123337
GO:0010498	proteasomal protein catabolic process	83	0.521265	2.0451	0	0.00129922
GO:0055029	nuclear DNA-directed RNA polymerase complex	24	0.682822	2.04444	0	0.00129483
GO:0008168	methyltransferase activity	155	0.47153	2.04391	0	0.00128481
GO:0007076	mitotic chromosome condensation	18	0.730013	2.04161	0	0.00131943
GO:0043161	proteasomal ubiquitin-dependent protein catabolic process	83	0.521265	2.03953	0	0.00135943
GO:0019438	aromatic compound biosynthetic process	13	0.779616	2.03529	0	0.00144738
GO:0007051	spindle organization	20	0.706425	2.03319	0	0.0014849
GO:0016876	ligase activity, forming aminoacyl-tRNA and related compounds	53	0.561307	2.03284	0	0.00147873
GO:0004812	aminoacyl-tRNA ligase activity	53	0.561307	2.03044	0	0.00155115
GO:0016604	nuclear body	113	0.494123	2.02751	0	0.001633
GO:0030880	RNA polymerase complex	26	0.657338	2.0238	0	0.00168682
GO:0043039	tRNA aminoacylation	52	0.561023	2.02019	0	0.00177054
GO:0043038	amino acid activation	52	0.561023	2.02	0	0.00176162
GO:0006418	tRNA aminoacylation for protein translation	52	0.561023	2.01981	0	0.001753
GO:0006259	DNA metabolic process	473	0.41127	2.01585	0	0.00185848
GO:0015934	large ribosomal subunit	54	0.56055	2.01133	0	0.00198134
GO:0016875	ligase activity, forming carbon-oxygen bonds	53	0.561307	2.00928	0	0.00203377
GO:0034404	nucleobase, nucleoside and nucleotide biosynthetic process	12	0.799695	2.00837	0	0.0020612
GO:0004549	tRNA-specific ribonuclease activity	12	0.803607	2.00829	0	0.00204499
GO:0000049	tRNA binding	21	0.685464	2.00527	0	0.00212826
GO:0006260	DNA replication	217	0.441789	2.00152	0	0.00222298
GO:0042559	pteridine and derivative biosynthetic process	12	0.794961	1.99372	0	0.00244842
GO:0016796	exonuclease activity, active with either ribo- or deoxyribonucleic acids and producing 5'-phosphomonoesters	19	0.696729	1.98265	0	0.00285955
GO:0043681	protein import into mitochondrion	13	0.755836	1.97333	0	0.00328696
GO:0001522	pseudouridine synthesis	14	0.757037	1.97023	0	0.00337998
GO:0005762	mitochondrial large ribosomal subunit	13	0.753503	1.96208	0	0.00378175
GO:0004532	exoribonuclease activity	12	0.78189	1.96149	0	0.00379469
GO:0000315	organellar large ribosomal subunit	13	0.753503	1.95331	0	0.00413498
GO:0004526	ribonuclease P activity	10	0.827427	1.94525	0.000958773	0.0045052
GO:0005744	mitochondrial inner membrane presequence translocase complex	11	0.791213	1.94255	0	0.00462697
GO:0006974	response to DNA damage stimulus	316	0.4099	1.93878	0	0.00487567
GO:0016607	nuclear speck	84	0.486186	1.92574	0	0.00577629
GO:0000776	kinetochore	50	0.536951	1.92487	0	0.00577511
GO:0000059	protein import into nucleus, docking	17	0.694974	1.91752	0	0.00637543
GO:0004521	endoribonuclease activity	36	0.573176	1.89685	0	0.00850743
GO:0000314	organellar small ribosomal subunit	18	0.670744	1.89403	0.00099108	0.00874052
GO:0008026	ATP-dependent helicase activity	96	0.472523	1.8926	0	0.00884192
GO:0006383	transcription from RNA polymerase III promoter	28	0.605524	1.88956	0	0.00906985
GO:0003724	RNA helicase activity	28	0.608628	1.88722	0	0.00926759
GO:0004527	exonuclease activity	51	0.523606	1.88153	0	0.00974284
GO:0006839	mitochondrial transport	55	0.511148	1.87688	0	0.0103097
GO:0007017	microtubule-based process	214	0.415167	1.87676	0	0.0102553
GO:0016779	nucleotidyltransferase activity	112	0.455749	1.8754	0	0.0103681
GO:0000226	microtubule cytoskeleton organization	93	0.465636	1.87369	0	0.0103361
GO:0034622	cellular macromolecular complex assembly	378	0.392925	1.87117	0	0.010517
GO:0003743	translation initiation factor activity	56	0.515587	1.86541	0	0.0110772
GO:0031965	nuclear membrane	144	0.43319	1.85824	0	0.0119882
GO:0000922	spindle pole	23	0.615662	1.85699	0	0.01208
GO:0008299	isoprenoid biosynthetic process	15	0.686591	1.84979	0.000997009	0.0130757
GO:0022618	ribonucleoprotein complex assembly	100	0.460178	1.84926	0	0.0130529
GO:0005759	mitochondrial matrix	191	0.41204	1.8341	0	0.0152904
GO:0009303	rRNA transcription	13	0.714878	1.82986	0.000999001	0.0158789
GO:0007346	regulation of mitotic cell cycle	96	0.44788	1.81605	0.000999001	0.0183263
GO:0031980	mitochondrial lumen	191	0.41204	1.81198	0	0.0191241
GO:0046128	purine ribonucleoside metabolic process	10	0.755389	1.80637	0.000982318	0.0199885
GO:0005635	nuclear envelope	179	0.410485	1.80407	0	0.02026
GO:0034621	cellular macromolecular complex subunit organization	437	0.370345	1.80111	0	0.0206831
GO:0016591	DNA-directed RNA polymerase II, holoenzyme	85	0.458892	1.7991	0	0.0210514
GO:0006352	transcription initiation	75	0.464378	1.79425	0	0.0220673
GO:0007018	microtubule-based movement	97	0.447906	1.79286	0	0.0220183
GO:0009108	coenzyme biosynthetic process	55	0.494932	1.78794	0	0.0229481
GO:0044451	nucleoplasm part	390	0.364506	1.76287	0	0.0282205
GO:0005813	centrosome	141	0.409058	1.75783	0	0.0296044
GO:0051082	unfolded protein binding	105	0.436267	1.75597	0	0.029843
GO:0006461	protein complex assembly	310	0.373903	1.75154	0	0.030511
GO:0005815	microtubule organizing center	153	0.396429	1.71462	0.000986193	0.0404444
GO:0008565	protein transporter activity	76	0.445089	1.70505	0	0.0433537
GO:0015630	microtubule cytoskeleton	394	0.352491	1.70378	0	0.0436233

## Sheet: EBC_24h_NT_Sig
ID	DESCRIPTION	SIZE	ES	NES	P-VALUE	FDR
GO:0043296	apical junction complex	82	-0.545617	-2.16255	0	0.0121518
GO:0002504	antigen processing and presentation of peptide or polysaccharide antigen via MHC class II	14	-0.81376	-2.14207	0	0.00952709
GO:0016327	apicolateral plasma membrane	84	-0.532239	-2.10911	0	0.0109427
GO:0005923	tight junction	68	-0.55708	-2.08925	0	0.0123234
GO:0005548	phospholipid transporter activity	28	-0.668282	-2.07962	0	0.0116493
GO:0042613	MHC class II protein complex	12	-0.821923	-2.05972	0	0.0140444
GO:0006869	lipid transport	105	-0.488679	-1.98044	0	0.0437494
GO:0032395	MHC class II receptor activity	11	-0.820283	-1.97324	0	0.0421938

## Sheet: EBC_24h_ES_All
ID	DESCRIPTION	SIZE	ES	NES	P-VALUE	FDR	Sig?
GO:0034470	ncRNA processing	143	0.7222	3.10747	0	0	1
GO:0042254	ribosome biogenesis	98	0.759693	3.06516	0	0	1
GO:0005730	nucleolus	150	0.702497	3.01175	0	0	1
GO:0022613	ribonucleoprotein complex biogenesis	205	0.642204	2.87431	0	0	1
GO:0006396	RNA processing	474	0.579524	2.8438	0	0	1
GO:0006364	rRNA processing	70	0.746881	2.83208	0	0	1
GO:0016072	rRNA metabolic process	73	0.740336	2.81487	0	0	1
GO:0006399	tRNA metabolic process	109	0.662097	2.71373	0	0	1
GO:0008033	tRNA processing	62	0.711736	2.62883	0	0	1
GO:0007067	mitosis	210	0.56485	2.56284	0	0	1
GO:0000087	M phase of mitotic cell cycle	212	0.56445	2.53653	0	0	1
GO:0044452	nucleolar part	24	0.823292	2.50196	0	0	1
GO:0000377	RNA splicing, via transesterification reactions with bulged adenosine as nucleophile	148	0.576242	2.49656	0	0	1
GO:0000375	RNA splicing, via transesterification reactions	148	0.576242	2.47823	0	0	1
GO:0000398	nuclear mRNA splicing, via spliceosome	148	0.576242	2.47627	0	0	1
GO:0008380	RNA splicing	264	0.536368	2.47122	0	0	1
GO:0000279	M phase	283	0.521011	2.41888	0	0	1
GO:0005761	mitochondrial ribosome	46	0.673689	2.37165	0	0	1
GO:0000313	organellar ribosome	46	0.673689	2.36789	0	0	1
GO:0000793	condensed chromosome	79	0.609574	2.35934	0	0	1
GO:0065002	intracellular protein transmembrane transport	69	0.617922	2.35241	0	0	1
GO:0005681	spliceosome	130	0.559408	2.34217	0	0	1
GO:0003899	DNA-directed RNA polymerase activity	41	0.671641	2.30309	0	0	1
GO:0034062	RNA polymerase activity	41	0.671641	2.30219	0	0	1
GO:0006397	mRNA processing	291	0.490522	2.29841	0	0	1
GO:0005643	nuclear pore	67	0.603044	2.28173	0	1.84097e-05	1
GO:0009451	RNA modification	33	0.711978	2.2788	0	1.77278e-05	1
GO:0051340	regulation of ligase activity	76	0.595311	2.27427	0	3.37892e-05	1
GO:0005819	spindle	78	0.579171	2.26797	0	3.26241e-05	1
GO:0000278	mitotic cell cycle	356	0.476246	2.26714	0	3.15366e-05	1
GO:0005840	ribosome	205	0.503422	2.26578	0	3.05193e-05	1
GO:0051351	positive regulation of ligase activity	69	0.594432	2.2563	0	5.92806e-05	1
GO:0000387	spliceosomal snRNP biogenesis	25	0.731723	2.24756	0	5.74842e-05	1
GO:0000819	sister chromatid segregation	32	0.693273	2.23631	0	6.9266e-05	1
GO:0051439	regulation of ubiquitin-protein ligase activity during mitotic cell cycle	68	0.590788	2.23189	0	9.45289e-05	1
GO:0005732	small nucleolar ribonucleoprotein complex	17	0.816928	2.22964	0	9.19031e-05	1
GO:0030261	chromosome condensation	23	0.745304	2.21354	0	0.000114837	1
GO:0051301	cell division	234	0.485542	2.20917	0	0.000149646	1
GO:0051438	regulation of ubiquitin-protein ligase activity	73	0.57632	2.20643	0	0.000158212	1
GO:0016891	endoribonuclease activity, producing 5'-phosphomonoesters	23	0.732379	2.20403	0	0.000165692	1
GO:0000779	condensed chromosome, centromeric region	35	0.66701	2.199	0	0.000195768	1
GO:0000775	chromosome, centromeric region	85	0.556909	2.19316	0	0.000202572	1
GO:0000070	mitotic sister chromatid segregation	31	0.682179	2.18893	0	0.000197861	1
GO:0022403	cell cycle phase	345	0.458572	2.18759	0	0.000193364	1
GO:0000777	condensed chromosome kinetochore	34	0.667592	2.18577	0	0.000189067	1
GO:0031145	anaphase-promoting complex-dependent proteasomal ubiquitin-dependent protein catabolic process	62	0.586394	2.18065	0	0.00020567	1
GO:0004540	ribonuclease activity	54	0.600745	2.17818	0	0.000201294	1
GO:0003735	structural constituent of ribosome	170	0.496085	2.1759	0	0.000206332	1
GO:0004518	nuclease activity	136	0.51229	2.17479	0	0.000211696	1
GO:0051443	positive regulation of ubiquitin-protein ligase activity	66	0.573088	2.16863	0	0.000216929	1
GO:0016071	mRNA metabolic process	324	0.456715	2.16248	0	0.000231163	1
GO:0046930	pore complex	76	0.557913	2.16083	0	0.000244594	1
GO:0033279	ribosomal subunit	107	0.525138	2.15369	0	0.000283892	1
GO:0008173	RNA methyltransferase activity	19	0.74798	2.15273	0	0.000278634	1
GO:0051437	positive regulation of ubiquitin-protein ligase activity during mitotic cell cycle	65	0.573337	2.14943	0	0.000282271	1
GO:0051352	negative regulation of ligase activity	63	0.569382	2.14749	0	0.000302224	1
GO:0004386	helicase activity	141	0.501623	2.14549	0	0.000321899	1
GO:0051436	negative regulation of ubiquitin-protein ligase activity during mitotic cell cycle	62	0.580353	2.14243	0	0.0003563	1
GO:0006457	protein folding	164	0.487278	2.12329	0	0.000461074	1
GO:0008408	3'-5' exonuclease activity	23	0.698986	2.11021	0	0.000586831	1
GO:0030685	nucleolar preribosome	10	0.877664	2.10977	0	0.000585123	1
GO:0030684	preribosome	10	0.877664	2.10773	0	0.000583389	1
GO:0007059	chromosome segregation	63	0.565496	2.10717	0	0.000581795	1
GO:0044453	nuclear membrane part	97	0.521926	2.10697	0	0.000572705	1
GO:0051444	negative regulation of ubiquitin-protein ligase activity	63	0.569382	2.10573	0	0.000571028	1
GO:0016893	endonuclease activity, active with either ribo- or deoxyribonucleic acids and producing 5'-phosphomonoesters	28	0.661588	2.09169	0.000978474	0.00074057	1
GO:0006403	RNA localization	85	0.531449	2.08499	0	0.000798716	1
GO:0007005	mitochondrion organization	94	0.521268	2.08302	0	0.000807933	1
GO:0050658	RNA transport	84	0.524299	2.07582	0	0.000933579	1
GO:0022402	cell cycle process	468	0.422713	2.07419	0	0.000926834	1
GO:0015931	nucleobase, nucleoside, nucleotide and nucleic acid transport	97	0.510228	2.07399	0	0.000920407	1
GO:0000428	DNA-directed RNA polymerase complex	24	0.682822	2.0739	0	0.000907624	1
GO:0006626	protein targeting to mitochondrion	24	0.674989	2.07088	0.000997009	0.000953055	1
GO:0006302	double-strand break repair	35	0.629007	2.0673	0	0.000959505	1
GO:0050657	nucleic acid transport	84	0.524299	2.06013	0	0.00104079	1
GO:0051236	establishment of RNA localization	84	0.524299	2.05622	0	0.00110103	1
GO:0051028	mRNA transport	74	0.536041	2.05511	0	0.00111723	1
GO:0043623	cellular protein complex assembly	134	0.486677	2.05262	0	0.00116915	1
GO:0006281	DNA repair	258	0.442361	2.04917	0	0.00122555	1
GO:0016741	transferase activity, transferring one-carbon groups	158	0.471036	2.04808	0	0.00123337	1
GO:0010498	proteasomal protein catabolic process	83	0.521265	2.0451	0	0.00129922	1
GO:0055029	nuclear DNA-directed RNA polymerase complex	24	0.682822	2.04444	0	0.00129483	1
GO:0008168	methyltransferase activity	155	0.47153	2.04391	0	0.00128481	1
GO:0007076	mitotic chromosome condensation	18	0.730013	2.04161	0	0.00131943	1
GO:0043161	proteasomal ubiquitin-dependent protein catabolic process	83	0.521265	2.03953	0	0.00135943	1
GO:0019438	aromatic compound biosynthetic process	13	0.779616	2.03529	0	0.00144738	1
GO:0007051	spindle organization	20	0.706425	2.03319	0	0.0014849	1
GO:0016876	ligase activity, forming aminoacyl-tRNA and related compounds	53	0.561307	2.03284	0	0.00147873	1
GO:0004812	aminoacyl-tRNA ligase activity	53	0.561307	2.03044	0	0.00155115	1
GO:0016604	nuclear body	113	0.494123	2.02751	0	0.001633	1
GO:0030880	RNA polymerase complex	26	0.657338	2.0238	0	0.00168682	1
GO:0043039	tRNA aminoacylation	52	0.561023	2.02019	0	0.00177054	1
GO:0043038	amino acid activation	52	0.561023	2.02	0	0.00176162	1
GO:0006418	tRNA aminoacylation for protein translation	52	0.561023	2.01981	0	0.001753	1
GO:0006259	DNA metabolic process	473	0.41127	2.01585	0	0.00185848	1
GO:0015934	large ribosomal subunit	54	0.56055	2.01133	0	0.00198134	1
GO:0016875	ligase activity, forming carbon-oxygen bonds	53	0.561307	2.00928	0	0.00203377	1
GO:0034404	nucleobase, nucleoside and nucleotide biosynthetic process	12	0.799695	2.00837	0	0.0020612	1
GO:0004549	tRNA-specific ribonuclease activity	12	0.803607	2.00829	0	0.00204499	1
GO:0000049	tRNA binding	21	0.685464	2.00527	0	0.00212826	1
GO:0006260	DNA replication	217	0.441789	2.00152	0	0.00222298	1
GO:0031570	DNA integrity checkpoint	29	0.634687	1.99976	0.00102881	0.00226562	0
GO:0042559	pteridine and derivative biosynthetic process	12	0.794961	1.99372	0	0.00244842	1
GO:0016796	exonuclease activity, active with either ribo- or deoxyribonucleic acids and producing 5'-phosphomonoesters	19	0.696729	1.98265	0	0.00285955	1
GO:0043681	protein import into mitochondrion	13	0.755836	1.97333	0	0.00328696	1
GO:0001522	pseudouridine synthesis	14	0.757037	1.97023	0	0.00337998	1
GO:0005762	mitochondrial large ribosomal subunit	13	0.753503	1.96208	0	0.00378175	1
GO:0004532	exoribonuclease activity	12	0.78189	1.96149	0	0.00379469	1
GO:0016896	exoribonuclease activity, producing 5'-phosphomonoesters	12	0.78189	1.9593	0.0020284	0.00386779	0
GO:0000315	organellar large ribosomal subunit	13	0.753503	1.95331	0	0.00413498	1
GO:0006400	tRNA modification	11	0.79015	1.95252	0.00101626	0.00413198	0
GO:0004526	ribonuclease P activity	10	0.827427	1.94525	0.000958773	0.0045052	1
GO:0005744	mitochondrial inner membrane presequence translocase complex	11	0.791213	1.94255	0	0.00462697	1
GO:0006974	response to DNA damage stimulus	316	0.4099	1.93878	0	0.00487567	1
GO:0006368	RNA elongation from RNA polymerase II promoter	47	0.551188	1.93148	0.00194742	0.00536415	0
GO:0016607	nuclear speck	84	0.486186	1.92574	0	0.00577629	1
GO:0000776	kinetochore	50	0.536951	1.92487	0	0.00577511	1
GO:0000059	protein import into nucleus, docking	17	0.694974	1.91752	0	0.00637543	1
GO:0008156	negative regulation of DNA replication	17	0.697884	1.91552	0.00305499	0.0064673	0
GO:0004521	endoribonuclease activity	36	0.573176	1.89685	0	0.00850743	1
GO:0000314	organellar small ribosomal subunit	18	0.670744	1.89403	0.00099108	0.00874052	1
GO:0008026	ATP-dependent helicase activity	96	0.472523	1.8926	0	0.00884192	1
GO:0005763	mitochondrial small ribosomal subunit	18	0.670744	1.89194	0.00100402	0.00882758	0
GO:0006383	transcription from RNA polymerase III promoter	28	0.605524	1.88956	0	0.00906985	1
GO:0003724	RNA helicase activity	28	0.608628	1.88722	0	0.00926759	1
GO:0031202	RNA splicing factor activity, transesterification mechanism	24	0.628544	1.88519	0.00306435	0.00945428	0
GO:0004527	exonuclease activity	51	0.523606	1.88153	0	0.00974284	1
GO:0006839	mitochondrial transport	55	0.511148	1.87688	0	0.0103097	1
GO:0007017	microtubule-based process	214	0.415167	1.87676	0	0.0102553	1
GO:0016779	nucleotidyltransferase activity	112	0.455749	1.8754	0	0.0103681	1
GO:0000077	DNA damage checkpoint	26	0.611601	1.8749	0.00102564	0.0103464	0
GO:0030532	small nuclear ribonucleoprotein complex	24	0.614161	1.87443	0.00204082	0.0103183	0
GO:0000226	microtubule cytoskeleton organization	93	0.465636	1.87369	0	0.0103361	1
GO:0042558	pteridine and derivative metabolic process	15	0.700605	1.87345	0.001002	0.0102869	0
GO:0034622	cellular macromolecular complex assembly	378	0.392925	1.87117	0	0.010517	1
GO:0015935	small ribosomal subunit	55	0.51447	1.8663	0.00102354	0.0111435	0
GO:0000724	double-strand break repair via homologous recombination	13	0.722777	1.86559	0.00507099	0.0111375	0
GO:0003743	translation initiation factor activity	56	0.515587	1.86541	0	0.0110772	1
GO:0000725	recombinational repair	13	0.722777	1.86324	0.00403633	0.0113095	0
GO:0031965	nuclear membrane	144	0.43319	1.85824	0	0.0119882	1
GO:0000922	spindle pole	23	0.615662	1.85699	0	0.01208	1
GO:0008299	isoprenoid biosynthetic process	15	0.686591	1.84979	0.000997009	0.0130757	1
GO:0022618	ribonucleoprotein complex assembly	100	0.460178	1.84926	0	0.0130529	1
GO:0030516	regulation of axon extension	11	0.742692	1.84227	0.00302419	0.0140779	0
GO:0004004	ATP-dependent RNA helicase activity	20	0.642061	1.83977	0.00103413	0.0143959	0
GO:0005759	mitochondrial matrix	191	0.41204	1.8341	0	0.0152904	1
GO:0009303	rRNA transcription	13	0.714878	1.82986	0.000999001	0.0158789	1
GO:0000502	proteasome complex	46	0.519135	1.8254	0.00100402	0.0165905	0
GO:0009161	ribonucleoside monophosphate metabolic process	23	0.603147	1.82213	0.00498008	0.0170778	0
GO:0007346	regulation of mitotic cell cycle	96	0.44788	1.81605	0.000999001	0.0183263	1
GO:0031980	mitochondrial lumen	191	0.41204	1.81198	0	0.0191241	1
GO:0042278	purine nucleoside metabolic process	10	0.755389	1.80955	0.0051975	0.0194857	0
GO:0009156	ribonucleoside monophosphate biosynthetic process	23	0.603147	1.80763	0.00294406	0.0198649	0
GO:0046128	purine ribonucleoside metabolic process	10	0.755389	1.80637	0.000982318	0.0199885	1
GO:0000726	non-recombinational repair	11	0.71716	1.80557	0.00625652	0.0200656	0
GO:0005635	nuclear envelope	179	0.410485	1.80407	0	0.02026	1
GO:0004659	prenyltransferase activity	14	0.686696	1.80282	0.00300903	0.0204053	0
GO:0034621	cellular macromolecular complex subunit organization	437	0.370345	1.80111	0	0.0206831	1
GO:0016591	DNA-directed RNA polymerase II, holoenzyme	85	0.458892	1.7991	0	0.0210514	1
GO:0006352	transcription initiation	75	0.464378	1.79425	0	0.0220673	1
GO:0007052	mitotic spindle organization	12	0.7106	1.79361	0.0060241	0.0220878	0
GO:0000178	exosome (RNase complex)	11	0.731376	1.79332	0.0091001	0.0220153	0
GO:0007018	microtubule-based movement	97	0.447906	1.79286	0	0.0220183	1
GO:0051258	protein polymerization	71	0.467093	1.79051	0.00195695	0.0225077	0
GO:0009108	coenzyme biosynthetic process	55	0.494932	1.78794	0	0.0229481	1
GO:0009119	ribonucleoside metabolic process	12	0.720779	1.78186	0.0101937	0.0242782	0
GO:0007006	mitochondrial membrane organization	19	0.625647	1.77608	0.00303644	0.0255821	0
GO:0003678	DNA helicase activity	37	0.529029	1.77321	0.00584226	0.0262495	0
GO:0006354	RNA elongation	51	0.491454	1.77293	0.00196271	0.0261853	0
GO:0009123	nucleoside monophosphate metabolic process	24	0.587269	1.77181	0.00207039	0.026319	0
GO:0043021	ribonucleoprotein binding	15	0.669174	1.77142	0.00636267	0.0262721	0
GO:0009124	nucleoside monophosphate biosynthetic process	24	0.587269	1.76973	0.00297915	0.0266534	0
GO:0009408	response to heat	15	0.660449	1.76823	0.00517063	0.02692	0
GO:0006270	DNA replication initiation	23	0.592952	1.76662	0.00883219	0.0272351	0
GO:0044451	nucleoplasm part	390	0.364506	1.76287	0	0.0282205	1
GO:0005813	centrosome	141	0.409058	1.75783	0	0.0296044	1
GO:0022884	macromolecule transmembrane transporter activity	11	0.704518	1.757	0.00208551	0.0297234	0
GO:0051082	unfolded protein binding	105	0.436267	1.75597	0	0.029843	1
GO:0009167	purine ribonucleoside monophosphate metabolic process	17	0.629702	1.75588	0.00992064	0.0297105	0
GO:0015450	P-P-bond-hydrolysis-driven protein transmembrane transporter activity	11	0.704518	1.75338	0.00917431	0.0303038	0
GO:0008186	RNA-dependent ATPase activity	21	0.597199	1.75222	0.012012	0.030503	0
GO:0006461	protein complex assembly	310	0.373903	1.75154	0	0.030511	1
GO:0000119	mediator complex	22	0.594719	1.75101	0.00616016	0.0304828	0
GO:0009116	nucleoside metabolic process	31	0.540819	1.74961	0.00582524	0.0307431	0
GO:0009168	purine ribonucleoside monophosphate biosynthetic process	17	0.629702	1.74152	0.0110331	0.0331606	0
GO:0009126	purine nucleoside monophosphate metabolic process	17	0.629702	1.73866	0.0040282	0.0339709	0
GO:0042503	tyrosine phosphorylation of Stat3 protein	10	0.724717	1.72984	0.00803213	0.0367862	0
GO:0009127	purine nucleoside monophosphate biosynthetic process	17	0.629702	1.72725	0.00688976	0.0375134	0
GO:0003684	damaged DNA binding	42	0.496104	1.72675	0.00199005	0.037489	0
GO:0007250	activation of NF-kappaB-inducing kinase activity	12	0.685444	1.72586	0.00809717	0.0376497	0
GO:0005684	U2-dependent spliceosome	10	0.713826	1.72498	0.0122075	0.0377623	0
GO:0010212	response to ionizing radiation	17	0.620386	1.72328	0.0130522	0.038327	0
GO:0007088	regulation of mitosis	40	0.501266	1.72313	0.00101112	0.0381867	0
GO:0004519	endonuclease activity	82	0.438779	1.72305	0.00305188	0.0380214	0
GO:0008287	protein serine/threonine phosphatase complex	31	0.529806	1.7208	0.0071066	0.0387187	0
GO:0006611	protein export from nucleus	15	0.641724	1.72069	0.00721649	0.0385522	0
GO:0042375	quinone cofactor metabolic process	10	0.718396	1.71529	0.00901804	0.0403783	0
GO:0005815	microtubule organizing center	153	0.396429	1.71462	0.000986193	0.0404444	1
GO:0000228	nuclear chromosome	94	0.425776	1.71343	0.0020555	0.0407012	0
GO:0000075	cell cycle checkpoint	58	0.469147	1.7131	0.00203459	0.040613	0
GO:0006289	nucleotide-excision repair	53	0.472493	1.70749	0.0040282	0.04259	0
GO:0008565	protein transporter activity	76	0.445089	1.70505	0	0.0433537	1
GO:0015630	microtubule cytoskeleton	394	0.352491	1.70378	0	0.0436233	1
GO:0005758	mitochondrial intermembrane space	28	0.542349	1.69562	0.0132248	0.0468398	0
GO:0033555	multicellular organismal response to stress	12	0.667836	1.68845	0.016178	0.0499674	0
GO:0004536	deoxyribonuclease activity	31	0.521113	1.68425	0.00897308	0.0515785	0
GO:0048675	axon extension	15	0.627419	1.68408	0.0110331	0.0514178	0
GO:0003755	peptidyl-prolyl cis-trans isomerase activity	34	0.514398	1.68326	0.00787402	0.0515739	0
GO:0006261	DNA-dependent DNA replication	72	0.438954	1.68173	0.00100503	0.0519727	0
GO:0015893	drug transport	12	0.666905	1.67982	0.00597015	0.0526005	0
GO:0044455	mitochondrial membrane part	109	0.408579	1.67754	0.00195122	0.0534566	0
GO:0007093	mitotic cell cycle checkpoint	31	0.518658	1.6758	0.00524109	0.0540476	0
GO:0022624	proteasome accessory complex	11	0.683944	1.67389	0.012987	0.0547338	0
GO:0006310	DNA recombination	98	0.414376	1.67343	0.000987167	0.0546887	0
GO:0006367	transcription initiation from RNA polymerase II promoter	62	0.450851	1.67033	0	0.0558856	0
GO:0051188	cofactor biosynthetic process	71	0.434456	1.66625	0.00387973	0.0576948	0
GO:0031023	microtubule organizing center organization	18	0.596682	1.66354	0.0141844	0.0587674	0
GO:0051297	centrosome organization	18	0.596682	1.66055	0.0191388	0.0600631	0
GO:0042770	DNA damage response, signal transduction	45	0.478575	1.66032	0.00513347	0.0598935	0
GO:0016859	cis-trans isomerase activity	35	0.497998	1.65985	0.00889328	0.0598498	0
GO:0016853	isomerase activity	127	0.395224	1.65324	0.00101937	0.0631749	0
GO:0051168	nuclear export	46	0.469455	1.65202	0.008867	0.0636268	0
GO:0000930	gamma-tubulin complex	10	0.683915	1.65175	0.0213198	0.0634617	0
GO:0006284	base-excision repair	25	0.544379	1.65163	0.0138067	0.0632222	0
GO:0007098	centrosome cycle	13	0.649474	1.64846	0.026026	0.0647576	0
GO:0017038	protein import	105	0.397539	1.64771	0	0.0648957	0
GO:0006308	DNA catabolic process	50	0.45188	1.6342	0.00707071	0.072477	0
GO:0019843	rRNA binding	19	0.575417	1.63138	0.0177515	0.0739313	0
GO:0051053	negative regulation of DNA metabolic process	22	0.545782	1.62852	0.0139303	0.0753415	0
GO:0005694	chromosome	348	0.341613	1.62743	0	0.0756813	0
GO:0008585	female gonad development	28	0.517835	1.62057	0.0117417	0.0795902	0
GO:0031970	organelle envelope lumen	31	0.513094	1.61888	0.0135135	0.0802833	0
GO:0032392	DNA geometric change	14	0.604203	1.61183	0.024728	0.08457	0
GO:0005874	microtubule	224	0.353713	1.61158	0	0.0843832	0
GO:0051427	hormone receptor binding	62	0.432641	1.60693	0.010142	0.0871915	0
GO:0016884	carbon-nitrogen ligase activity, with glutamine as amido-N-donor	11	0.657493	1.60673	0.0291751	0.0869689	0
GO:0035257	nuclear hormone receptor binding	61	0.433546	1.60415	0.00608519	0.0884993	0
GO:0051640	organelle localization	46	0.453104	1.60389	0.0079602	0.0883069	0
GO:0006405	RNA export from nucleus	31	0.495082	1.60208	0.0172065	0.0891852	0
GO:0035258	steroid hormone receptor binding	33	0.493254	1.59868	0.014862	0.0911781	0
GO:0005669	transcription factor TFIID complex	19	0.569924	1.59867	0.0173824	0.0908036	0
GO:0006511	ubiquitin-dependent protein catabolic process	198	0.357269	1.59614	0	0.0922594	0
GO:0016363	nuclear matrix	46	0.454332	1.59557	0.00694444	0.0923052	0
GO:0016835	carbon-oxygen lyase activity	53	0.441378	1.59482	0.011259	0.0924883	0
GO:0032147	activation of protein kinase activity	60	0.430193	1.59476	0.0079602	0.0921492	0
GO:0016860	intramolecular oxidoreductase activity	38	0.47782	1.59434	0.016129	0.092103	0
GO:0021782	glial cell development	13	0.615122	1.59288	0.0305263	0.0927699	0
GO:0009112	nucleobase metabolic process	17	0.581069	1.5926	0.0349076	0.0926274	0
GO:0000159	protein phosphatase type 2A complex	16	0.580145	1.58876	0.027163	0.0952182	0
GO:0048562	embryonic organ morphogenesis	12	0.633352	1.58666	0.0325765	0.0964423	0
GO:0030131	clathrin adaptor complex	28	0.503094	1.58458	0.0163619	0.0975807	0
GO:0008320	protein transmembrane transporter activity	13	0.613421	1.58182	0.0291971	0.0993085	0
GO:0000790	nuclear chromatin	22	0.536756	1.58142	0.0280957	0.0991965	0
GO:0008180	signalosome	10	0.659636	1.57967	0.0345178	0.100152	0
GO:0051603	proteolysis involved in cellular protein catabolic process	200	0.351539	1.57919	0.000956023	0.10014	0
GO:0043632	modification-dependent macromolecule catabolic process	199	0.353479	1.57542	0.00104493	0.102701	0
GO:0019941	modification-dependent protein catabolic process	199	0.353479	1.57418	0	0.103328	0
GO:0044257	cellular protein catabolic process	202	0.351053	1.57302	0	0.103779	0
GO:0006921	cell structure disassembly during apoptosis	19	0.550055	1.57211	0.0259336	0.104132	0
GO:0019866	organelle inner membrane	279	0.338975	1.56923	0	0.105999	0
GO:0008017	microtubule binding	49	0.444709	1.56646	0.0169492	0.107779	0
GO:0005743	mitochondrial inner membrane	259	0.337772	1.56593	0.0010395	0.107803	0
GO:0030119	AP-type membrane coat adaptor complex	29	0.49663	1.5646	0.0245148	0.108476	0
GO:0005212	structural constituent of eye lens	17	0.567257	1.56308	0.0400822	0.109272	0
GO:0003690	double-stranded DNA binding	52	0.435054	1.56162	0.0188492	0.110053	0
GO:0006304	DNA modification	25	0.505621	1.55973	0.0335707	0.111103	0
GO:0032583	regulation of gene-specific transcription	33	0.478657	1.55941	0.0276639	0.110926	0
GO:0030705	cytoskeleton-dependent intracellular transport	120	0.373904	1.55909	0.00198413	0.110748	0
GO:0045182	translation regulator activity	112	0.380407	1.55723	0.00207039	0.111877	0
GO:0022411	cellular component disassembly	19	0.550055	1.55575	0.0284872	0.11265	0
GO:0008170	N-methyltransferase activity	46	0.45167	1.55292	0.0189243	0.114631	0
GO:0032508	DNA duplex unwinding	14	0.604203	1.55226	0.044044	0.114828	0
GO:0000794	condensed nuclear chromosome	31	0.487868	1.55181	0.0214724	0.11479	0
GO:0009260	ribonucleotide biosynthetic process	62	0.413266	1.54727	0.00923077	0.118331	0
GO:0006518	peptide metabolic process	20	0.536896	1.54697	0.0414938	0.118165	0
GO:0000152	nuclear ubiquitin ligase complex	16	0.565638	1.54492	0.0383858	0.119457	0
GO:0006406	mRNA export from nucleus	23	0.51024	1.5427	0.0316092	0.121035	0
GO:0031124	mRNA 3'-end processing	13	0.591775	1.54262	0.0347648	0.120665	0
GO:0006605	protein targeting	183	0.346961	1.54107	0.00199005	0.121627	0
GO:0051052	regulation of DNA metabolic process	69	0.408333	1.54005	0.0164271	0.122051	0
GO:0006886	intracellular protein transport	377	0.320765	1.53848	0.00099108	0.123014	0
GO:0042974	retinoic acid receptor binding	11	0.628583	1.53786	0.0540541	0.123139	0
GO:0042393	histone binding	15	0.560005	1.53551	0.0479103	0.1248	0
GO:0043285	biopolymer catabolic process	357	0.323812	1.53467	0	0.125153	0
GO:0006413	translational initiation	61	0.414895	1.53414	0.0167715	0.125187	0
GO:0000245	spliceosome assembly	29	0.484013	1.53382	0.0279214	0.125043	0
GO:0048565	gut development	13	0.597923	1.53268	0.0403941	0.125657	0
GO:0006913	nucleocytoplasmic transport	136	0.3602	1.53078	0.00406091	0.127026	0
GO:0030199	collagen fibril organization	12	0.605766	1.52968	0.0585267	0.127585	0
GO:0051169	nuclear transport	138	0.360522	1.52765	0.00498504	0.128968	0
GO:0008757	S-adenosylmethionine-dependent methyltransferase activity	71	0.400304	1.52375	0.01222	0.132265	0
GO:0044454	nuclear chromosome part	64	0.40742	1.52253	0.0134298	0.132917	0
GO:0044265	cellular macromolecule catabolic process	336	0.318939	1.5174	0	0.137239	0
GO:0008094	DNA-dependent ATPase activity	44	0.437132	1.51663	0.0196271	0.137488	0
GO:0042809	vitamin D receptor binding	15	0.576417	1.51639	0.0462012	0.137226	0
GO:0010564	regulation of cell cycle process	57	0.412222	1.51465	0.0185185	0.138442	0
GO:0009595	detection of biotic stimulus	13	0.586513	1.51452	0.0645793	0.138109	0
GO:0043086	negative regulation of catalytic activity	166	0.34606	1.51026	0.00204918	0.141836	0
GO:0006164	purine nucleotide biosynthetic process	58	0.413004	1.50667	0.0205128	0.14483	0
GO:0016073	snRNA metabolic process	12	0.585303	1.50652	0.0528497	0.144476	0
GO:0002824	positive regulation of adaptive immune response based on somatic recombination of immune receptors built from immunoglobulin superfamily domains	10	0.62058	1.50497	0.0575968	0.145649	0
GO:0030983	mismatched DNA binding	17	0.545905	1.50496	0.0532242	0.145188	0
GO:0030165	PDZ domain binding	21	0.519667	1.5049	0.0346585	0.144777	0
GO:0002821	positive regulation of adaptive immune response	10	0.62058	1.50416	0.0595829	0.145035	0
GO:0046545	development of primary female sexual characteristics	30	0.472851	1.50338	0.0436548	0.145283	0
GO:0046660	female sex differentiation	30	0.472851	1.49963	0.0271084	0.14862	0
GO:0006595	polyamine metabolic process	10	0.62868	1.49592	0.0579568	0.151989	0
GO:0000186	activation of MAPKK activity	10	0.622327	1.49564	0.0574597	0.151761	0
GO:0016638	oxidoreductase activity, acting on the CH-NH2 group of donors	17	0.538658	1.49089	0.0608175	0.156171	0
GO:0008625	induction of apoptosis via death domain receptors	11	0.607324	1.48559	0.0703667	0.160948	0
GO:0009067	aspartate family amino acid biosynthetic process	12	0.595642	1.48486	0.0605769	0.161228	0
GO:0009057	macromolecule catabolic process	436	0.305364	1.48223	0	0.163505	0
GO:0044427	chromosomal part	290	0.317835	1.47994	0.00100503	0.165546	0
GO:0009259	ribonucleotide metabolic process	73	0.387568	1.47883	0.0163099	0.166272	0
GO:0044450	microtubule organizing center part	29	0.466937	1.47679	0.0451807	0.167996	0
GO:0051539	4 iron, 4 sulfur cluster binding	21	0.505603	1.47564	0.0585317	0.168697	0
GO:0051656	establishment of organelle localization	37	0.445473	1.47509	0.0341023	0.16875	0
GO:0016180	snRNA processing	12	0.585303	1.47307	0.0645482	0.170352	0
GO:0006520	amino acid metabolic process	219	0.325486	1.4729	0.00207039	0.170022	0
GO:0006275	regulation of DNA replication	40	0.434734	1.47137	0.0418367	0.171145	0
GO:0006984	ER-nuclear signaling pathway	23	0.486588	1.47086	0.0438776	0.171195	0
GO:0031072	heat shock protein binding	59	0.397996	1.47059	0.0165289	0.170946	0
GO:0005876	spindle microtubule	18	0.523704	1.46986	0.0601427	0.171254	0
GO:0000079	regulation of cyclin-dependent protein kinase activity	48	0.421078	1.46861	0.0418848	0.172204	0
GO:0032039	integrator complex	13	0.5725	1.46855	0.054359	0.171736	0
GO:0006268	DNA unwinding during replication	12	0.570429	1.46174	0.081716	0.179039	0
GO:0055037	recycling endosome	12	0.577825	1.46116	0.0797244	0.179139	0
GO:0042288	MHC class I protein binding	11	0.594455	1.46043	0.0819009	0.179415	0
GO:0015074	DNA integration	15	0.548744	1.45869	0.063147	0.180944	0
GO:0006865	amino acid transport	59	0.399359	1.45579	0.0216272	0.18368	0
GO:0006997	nucleus organization	36	0.437015	1.45545	0.0493097	0.183524	0
GO:0008135	translation factor activity, nucleic acid binding	97	0.364937	1.45477	0.0193286	0.183783	0
GO:0030163	protein catabolic process	256	0.314498	1.45455	0.0010101	0.183497	0
GO:0003887	DNA-directed DNA polymerase activity	27	0.463969	1.45418	0.0542169	0.183351	0
GO:0007260	tyrosine phosphorylation of STAT protein	22	0.489057	1.45383	0.0572289	0.183236	0
GO:0015849	organic acid transport	83	0.371156	1.45343	0.0224172	0.183181	0
GO:0046942	carboxylic acid transport	82	0.371183	1.45158	0.0255152	0.184868	0
GO:0015179	L-amino acid transmembrane transporter activity	29	0.462871	1.45054	0.0462777	0.185541	0
GO:0016641	oxidoreductase activity, acting on the CH-NH2 group of donors, oxygen as acceptor	13	0.569651	1.44997	0.0837589	0.185663	0
GO:0005680	anaphase-promoting complex	12	0.580899	1.4496	0.0762887	0.185533	0
GO:0034061	DNA polymerase activity	33	0.450216	1.44645	0.0503597	0.188717	0
GO:0030521	androgen receptor signaling pathway	34	0.437088	1.43747	0.0507099	0.19902	0
GO:0016799	hydrolase activity, hydrolyzing N-glycosyl compounds	18	0.507232	1.43482	0.0839921	0.201753	0
GO:0015631	tubulin binding	66	0.379081	1.42911	0.0324268	0.208356	0
GO:0030496	midbody	10	0.597991	1.42526	0.0928571	0.212684	0
GO:0042698	ovulation cycle	26	0.461361	1.42384	0.0699088	0.214009	0
GO:0003729	mRNA binding	38	0.426516	1.42355	0.050813	0.213791	0
GO:0009066	aspartate family amino acid metabolic process	20	0.488518	1.42271	0.0713558	0.214223	0
GO:0009264	deoxyribonucleotide catabolic process	11	0.575951	1.42175	0.0861723	0.21487	0
GO:0005689	U12-dependent spliceosome	11	0.570045	1.42063	0.0899899	0.215796	0
GO:0016272	prefoldin complex	10	0.587231	1.42022	0.0935614	0.215705	0
GO:0007126	meiosis	72	0.369972	1.41992	0.0369291	0.215529	0
GO:0051327	M phase of meiotic cell cycle	72	0.369972	1.41919	0.0292044	0.215959	0
GO:0007193	inhibition of adenylate cyclase activity by G-protein signaling	17	0.510478	1.41418	0.0910031	0.22198	0
GO:0016874	ligase activity	367	0.294992	1.40922	0.000995025	0.228183	0
GO:0016863	intramolecular oxidoreductase activity, transposing C=C bonds	12	0.558975	1.40866	0.0995807	0.228297	0
GO:0006163	purine nucleotide metabolic process	73	0.362249	1.40773	0.0365854	0.228907	0
GO:0005852	eukaryotic translation initiation factor 3 complex	11	0.572191	1.40423	0.11122	0.233038	0
GO:0006278	RNA-dependent DNA replication	14	0.530195	1.40278	0.0923695	0.234347	0
GO:0022602	ovulation cycle process	25	0.457049	1.39783	0.0715726	0.240894	0
GO:0006835	dicarboxylic acid transport	12	0.552634	1.39501	0.102354	0.244291	0
GO:0031966	mitochondrial membrane	356	0.291122	1.39454	0.000985222	0.244335	0
GO:0004003	ATP-dependent DNA helicase activity	22	0.46706	1.39354	0.109226	0.245118	0
GO:0051321	meiotic cell cycle	74	0.362626	1.39318	0.0343088	0.244916	0
GO:0009220	pyrimidine ribonucleotide biosynthetic process	15	0.523665	1.38968	0.107108	0.24938	0
GO:0001819	positive regulation of cytokine production	30	0.438537	1.38901	0.0823171	0.249707	0
GO:0006519	cellular amino acid and derivative metabolic process	284	0.298034	1.3887	0.00595829	0.249484	0
GO:0042401	biogenic amine biosynthetic process	26	0.452514	1.3882	0.0778816	0.249566	0
GO:0043085	positive regulation of catalytic activity	325	0.291965	1.38586	0.000968992	0.252268	0
GO:0016706	oxidoreductase activity, acting on paired donors, with incorporation or reduction of molecular oxygen, 2-oxoglutarate as one donor, and incorporation of one atom each of oxygen into both donors	26	0.442028	1.38541	0.0771513	0.252237	0
GO:0005788	endoplasmic reticulum lumen	70	0.363341	1.38237	0.0438684	0.256063	0
GO:0048515	spermatid differentiation	23	0.455318	1.38172	0.0853909	0.256331	0
GO:0004089	carbonate dehydratase activity	19	0.488502	1.38096	0.114286	0.256792	0
GO:0006730	one-carbon compound metabolic process	83	0.354965	1.38042	0.0469208	0.256923	0
GO:0051087	chaperone binding	16	0.498872	1.37759	0.107143	0.260491	0
GO:0005753	mitochondrial proton-transporting ATP synthase complex	16	0.509824	1.37649	0.102378	0.261419	0
GO:0055070	copper ion homeostasis	10	0.564935	1.37435	0.123529	0.263982	0
GO:0016836	hydro-lyase activity	44	0.39326	1.3738	0.0704663	0.264091	0
GO:0035264	multicellular organism growth	24	0.451531	1.37093	0.10499	0.267748	0
GO:0008144	drug binding	24	0.453015	1.36994	0.0872211	0.268553	0
GO:0033674	positive regulation of kinase activity	137	0.319866	1.36989	0.0275424	0.26791	0
GO:0045860	positive regulation of protein kinase activity	134	0.323965	1.36916	0.0304878	0.268328	0
GO:0032259	methylation	45	0.388643	1.36911	0.0655903	0.267692	0
GO:0051219	phosphoprotein binding	11	0.555223	1.36876	0.132931	0.267557	0
GO:0008601	protein phosphatase type 2A regulator activity	17	0.488228	1.3662	0.109615	0.270648	0
GO:0005342	organic acid transmembrane transporter activity	72	0.355476	1.36602	0.0520733	0.270233	0
GO:0006220	pyrimidine nucleotide metabolic process	32	0.420662	1.36414	0.0807265	0.272398	0
GO:0046943	carboxylic acid transmembrane transporter activity	71	0.355507	1.36252	0.0648056	0.27421	0
GO:0005740	mitochondrial envelope	370	0.286545	1.36218	0.0049505	0.274067	0
GO:0006541	glutamine metabolic process	18	0.485712	1.36041	0.120846	0.2761	0
GO:0046785	microtubule polymerization	11	0.552052	1.36017	0.119565	0.275762	0
GO:0043566	structure-specific DNA binding	89	0.341804	1.35609	0.0400782	0.281365	0
GO:0051325	interphase	85	0.34215	1.35435	0.0491159	0.283388	0
GO:0030118	clathrin coat	37	0.40909	1.3535	0.0793489	0.283963	0
GO:0005507	copper ion binding	67	0.354502	1.35211	0.0618034	0.285416	0
GO:0006720	isoprenoid metabolic process	29	0.425244	1.35156	0.0952859	0.285504	0
GO:0040014	regulation of multicellular organism growth	21	0.460216	1.34952	0.10331	0.288097	0
GO:0005048	signal sequence binding	18	0.48013	1.3478	0.109768	0.290253	0
GO:0030262	apoptotic nuclear changes	20	0.465468	1.34701	0.119342	0.290856	0
GO:0006807	nitrogen compound metabolic process	366	0.280278	1.34603	0.0058651	0.291673	0
GO:0005667	transcription factor complex	131	0.321044	1.34552	0.0389344	0.291841	0
GO:0006309	DNA fragmentation during apoptosis	14	0.513084	1.34331	0.127127	0.294715	0
GO:0009218	pyrimidine ribonucleotide metabolic process	16	0.485007	1.34229	0.125523	0.295624	0
GO:0016605	PML body	20	0.465303	1.34147	0.110345	0.29623	0
GO:0007219	Notch signaling pathway	51	0.372156	1.33959	0.0751269	0.298539	0
GO:0006360	transcription from RNA polymerase I promoter	10	0.55318	1.33888	0.147525	0.298965	0
GO:0051347	positive regulation of transferase activity	139	0.31396	1.33776	0.0268657	0.300097	0
GO:0006221	pyrimidine nucleotide biosynthetic process	20	0.464855	1.33571	0.125253	0.302719	0
GO:0006401	RNA catabolic process	44	0.381487	1.33531	0.102296	0.302672	0
GO:0051180	vitamin transport	19	0.464165	1.33287	0.127326	0.305953	0
GO:0050769	positive regulation of neurogenesis	21	0.450422	1.33115	0.122324	0.307928	0
GO:0051329	interphase of mitotic cell cycle	80	0.340437	1.3272	0.0541625	0.314018	0
GO:0045787	positive regulation of cell cycle	31	0.409521	1.32659	0.106299	0.314313	0
GO:0045859	regulation of protein kinase activity	228	0.290317	1.32642	0.0168986	0.313859	0
GO:0005504	fatty acid binding	25	0.428407	1.31998	0.134375	0.324292	0
GO:0008637	apoptotic mitochondrial changes	16	0.48174	1.31929	0.143151	0.324664	0
GO:0050918	positive chemotaxis	12	0.512626	1.31651	0.153611	0.328895	0
GO:0004935	adrenoceptor activity	10	0.548364	1.31522	0.157895	0.330398	0
GO:0050897	cobalt ion binding	13	0.51231	1.314	0.155405	0.331822	0
GO:0016879	ligase activity, forming carbon-nitrogen bonds	200	0.292143	1.31274	0.0292276	0.333278	0
GO:0018193	peptidyl-amino acid modification	121	0.317227	1.31124	0.0543807	0.335262	0
GO:0009308	cellular amine metabolic process	332	0.27871	1.31048	0.0117532	0.335875	0
GO:0015837	amine transport	74	0.342847	1.30966	0.080829	0.336602	0
GO:0006297	nucleotide-excision repair, DNA gap filling	17	0.47711	1.30952	0.140196	0.336056	0
GO:0015171	amino acid transmembrane transporter activity	46	0.3726	1.30937	0.0948617	0.335531	0
GO:0051338	regulation of transferase activity	237	0.284808	1.30936	0.0273556	0.334765	0
GO:0031123	RNA 3'-end processing	16	0.483081	1.30523	0.158416	0.341439	0
GO:0003709	RNA polymerase III transcription factor activity	10	0.537869	1.30476	0.163009	0.34151	0
GO:0045766	positive regulation of angiogenesis	14	0.500468	1.30245	0.153769	0.344895	0
GO:0048709	oligodendrocyte differentiation	11	0.529046	1.30205	0.178643	0.344831	0
GO:0050681	androgen receptor binding	24	0.428919	1.30121	0.131791	0.345543	0
GO:0001701	in utero embryonic development	52	0.361694	1.29587	0.0979631	0.354641	0
GO:0043549	regulation of kinase activity	233	0.283429	1.2938	0.0331707	0.357657	0
GO:0005310	dicarboxylic acid transmembrane transporter activity	12	0.517281	1.29316	0.168517	0.358009	0
GO:0042267	natural killer cell mediated cytotoxicity	12	0.512778	1.28919	0.158777	0.364534	0
GO:0009152	purine ribonucleotide biosynthetic process	54	0.358954	1.28665	0.115811	0.368618	0
GO:0007215	glutamate signaling pathway	21	0.443887	1.28621	0.143447	0.368596	0
GO:0015175	neutral amino acid transmembrane transporter activity	16	0.47351	1.28599	0.173057	0.368203	0
GO:0051537	2 iron, 2 sulfur cluster binding	15	0.482389	1.28593	0.174395	0.367486	0
GO:0001541	ovarian follicle development	18	0.45008	1.28536	0.156156	0.367737	0
GO:0002228	natural killer cell mediated immunity	12	0.512778	1.28468	0.159114	0.368252	0
GO:0000096	sulfur amino acid metabolic process	20	0.43687	1.28432	0.15186	0.368072	0
GO:0000781	chromosome, telomeric region	24	0.426796	1.28008	0.157789	0.3753	0
GO:0048663	neuron fate commitment	13	0.492844	1.27986	0.181352	0.374889	0
GO:0009150	purine ribonucleotide metabolic process	63	0.340625	1.27897	0.09826	0.375767	0
GO:0005343	organic acid:sodium symporter activity	21	0.435784	1.27859	0.156767	0.375692	0
GO:0032609	interferon-gamma production	18	0.448962	1.27745	0.151759	0.377015	0
GO:0004722	protein serine/threonine phosphatase activity	40	0.377342	1.27522	0.135376	0.380574	0
GO:0051726	regulation of cell cycle	289	0.273089	1.27217	0.0364742	0.385696	0
GO:0000018	regulation of DNA recombination	16	0.470939	1.27022	0.169426	0.388698	0
GO:0001937	negative regulation of endothelial cell proliferation	14	0.477498	1.26691	0.17915	0.394351	0
GO:0004143	diacylglycerol kinase activity	14	0.479728	1.2665	0.186165	0.394302	0
GO:0005275	amine transmembrane transporter activity	58	0.341976	1.26432	0.116136	0.397781	0
GO:0050718	positive regulation of interleukin-1 beta secretion	10	0.522861	1.26204	0.180797	0.401462	0
GO:0016765	transferase activity, transferring alkyl or aryl (other than methyl) groups	48	0.355438	1.26171	0.126243	0.401209	0
GO:0042176	regulation of protein catabolic process	20	0.436584	1.25862	0.16616	0.406758	0
GO:0050716	positive regulation of interleukin-1 secretion	10	0.522861	1.25753	0.206206	0.408194	0
GO:0022407	regulation of cell-cell adhesion	22	0.42769	1.25514	0.166329	0.412288	0
GO:0008633	activation of pro-apoptotic gene products	20	0.434254	1.25476	0.179513	0.412158	0
GO:0016829	lyase activity	146	0.292273	1.25439	0.081	0.412073	0
GO:0001909	leukocyte mediated cytotoxicity	13	0.486463	1.25153	0.204102	0.417137	0
GO:0043193	positive regulation of gene-specific transcription	24	0.408595	1.24815	0.178683	0.423447	0
GO:0051184	cofactor transporter activity	14	0.477514	1.24812	0.202634	0.422589	0
GO:0031099	regeneration	14	0.468678	1.24742	0.204247	0.42311	0
GO:0001824	blastocyst development	16	0.461557	1.2467	0.21499	0.423676	0
GO:0051170	nuclear import	84	0.315238	1.24596	0.103378	0.424389	0
GO:0006732	coenzyme metabolic process	124	0.295565	1.24582	0.0816733	0.423781	0
GO:0006446	regulation of translational initiation	41	0.367674	1.24467	0.157689	0.42537	0
GO:0030176	integral to endoplasmic reticulum membrane	39	0.369256	1.24435	0.151335	0.42508	0
GO:0012502	induction of programmed cell death	204	0.276649	1.24383	0.0612043	0.425216	0
GO:0006606	protein import into nucleus	82	0.317131	1.24152	0.119641	0.429174	0
GO:0005542	folic acid binding	12	0.486672	1.23949	0.224798	0.432684	0
GO:0051183	vitamin transporter activity	10	0.519939	1.23828	0.22166	0.434452	0
GO:0000118	histone deacetylase complex	23	0.408802	1.23673	0.179567	0.436841	0
GO:0006917	induction of apoptosis	203	0.272191	1.23508	0.0674044	0.439387	0
GO:0001501	skeletal system development	140	0.288821	1.23303	0.0795107	0.442875	0
GO:0051084	'de novo' posttranslational protein folding	10	0.508938	1.23292	0.217039	0.442193	0
GO:0006953	acute-phase response	29	0.395096	1.23208	0.186139	0.443132	0
GO:0019904	protein domain specific binding	130	0.289483	1.23089	0.0912659	0.444828	0
GO:0050654	chondroitin sulfate proteoglycan metabolic process	10	0.515705	1.23084	0.221085	0.44399	0
GO:0000723	telomere maintenance	22	0.414338	1.2305	0.194995	0.443764	0
GO:0019751	polyol metabolic process	31	0.382386	1.23045	0.179134	0.442949	0
GO:0051094	positive regulation of developmental process	361	0.256757	1.22821	0.0479521	0.446919	0
GO:0042423	catecholamine biosynthetic process	10	0.519918	1.22698	0.237748	0.448659	0
GO:0015807	L-amino acid transport	11	0.497204	1.2258	0.241701	0.450401	0
GO:0046966	thyroid hormone receptor binding	25	0.403266	1.22364	0.19196	0.454207	0
GO:0051276	chromosome organization	363	0.256191	1.22262	0.047105	0.45547	0
GO:0007274	neuromuscular synaptic transmission	12	0.482608	1.22213	0.235172	0.455585	0
GO:0001840	neural plate development	20	0.424861	1.22137	0.201903	0.456334	0
GO:0003777	microtubule motor activity	80	0.3118	1.22049	0.109519	0.457357	0
GO:0009165	nucleotide biosynthetic process	120	0.291661	1.21823	0.121608	0.461587	0
GO:0009266	response to temperature stimulus	31	0.382565	1.2174	0.199393	0.46249	0
GO:0005158	insulin receptor binding	23	0.408075	1.21684	0.192698	0.462781	0
GO:0043269	regulation of ion transport	24	0.400523	1.21673	0.203219	0.462119	0
GO:0006458	'de novo' protein folding	10	0.508938	1.21568	0.233846	0.463539	0
GO:0001906	cell killing	17	0.436416	1.21474	0.218	0.464696	0
GO:0016411	acylglycerol O-acyltransferase activity	15	0.458273	1.21423	0.222334	0.464863	0
GO:0032200	telomere organization	22	0.414338	1.21322	0.214286	0.466197	0
GO:0044272	sulfur compound biosynthetic process	40	0.361845	1.21288	0.180099	0.465995	0
GO:0001836	release of cytochrome c from mitochondria	10	0.498652	1.21161	0.235356	0.467859	0
GO:0047485	protein N-terminus binding	45	0.343665	1.20741	0.182	0.476468	0
GO:0003007	heart morphogenesis	30	0.379891	1.20661	0.205607	0.477369	0
GO:0008028	monocarboxylic acid transmembrane transporter activity	18	0.428842	1.20616	0.222222	0.477416	0
GO:0016810	hydrolase activity, acting on carbon-nitrogen (but not peptide) bonds	108	0.293023	1.20573	0.136683	0.477487	0
GO:0045454	cell redox homeostasis	44	0.344541	1.20401	0.194529	0.480437	0
GO:0016251	general RNA polymerase II transcription factor activity	37	0.357299	1.20386	0.19598	0.479831	0
GO:0051238	sequestering of metal ion	12	0.470313	1.20368	0.242739	0.479247	0
GO:0005184	neuropeptide hormone activity	21	0.415629	1.20357	0.232016	0.478579	0
GO:0048608	reproductive structure development	53	0.332304	1.20351	0.181452	0.477765	0
GO:0050704	regulation of interleukin-1 secretion	11	0.49474	1.20152	0.230846	0.481355	0
GO:0000910	cytokinesis	33	0.369605	1.19983	0.203061	0.484317	0
GO:0006687	glycosphingolipid metabolic process	18	0.428897	1.19638	0.233129	0.49124	0
GO:0045840	positive regulation of mitosis	17	0.428845	1.19591	0.239334	0.491329	0
GO:0042531	positive regulation of tyrosine phosphorylation of STAT protein	11	0.491033	1.19586	0.251232	0.490484	0
GO:0010608	posttranscriptional regulation of gene expression	138	0.281271	1.19409	0.127363	0.493594	0
GO:0008406	gonad development	53	0.332304	1.19335	0.182256	0.494423	0
GO:0065004	protein-DNA complex assembly	149	0.27853	1.19304	0.131082	0.494179	0
GO:0030433	ER-associated protein catabolic process	11	0.486609	1.19259	0.249756	0.494265	0
GO:0000082	G1/S transition of mitotic cell cycle	34	0.360368	1.19199	0.220058	0.494747	0
GO:0050714	positive regulation of protein secretion	20	0.419209	1.19147	0.247761	0.495033	0
GO:0050706	regulation of interleukin-1 beta secretion	11	0.49474	1.18976	0.264766	0.498012	0
GO:0043065	positive regulation of apoptosis	254	0.256237	1.18785	0.0883864	0.501645	0
GO:0006695	cholesterol biosynthetic process	26	0.381811	1.1876	0.220884	0.501274	0
GO:0002440	production of molecular mediator of immune response	30	0.372291	1.18757	0.226491	0.500394	0
GO:0004843	ubiquitin-specific protease activity	63	0.319391	1.18743	0.177974	0.499772	0
GO:0000041	transition metal ion transport	62	0.317532	1.18706	0.176	0.499711	0
GO:0005518	collagen binding	18	0.423407	1.18675	0.258741	0.499438	0
GO:0032273	positive regulation of protein polymerization	14	0.45255	1.18671	0.251	0.498582	0
GO:0042509	regulation of tyrosine phosphorylation of STAT protein	17	0.430678	1.18535	0.243629	0.500826	0
GO:0006241	CTP biosynthetic process	11	0.482171	1.18453	0.256917	0.501838	0
GO:0043068	positive regulation of programmed cell death	257	0.256311	1.18442	0.0975855	0.501156	0
GO:0006515	misfolded or incompletely synthesized protein catabolic process	11	0.486609	1.18406	0.256619	0.501092	0
GO:0050770	regulation of axonogenesis	25	0.38455	1.18378	0.21791	0.500822	0
GO:0004520	endodeoxyribonuclease activity	18	0.42311	1.18353	0.239712	0.500461	0
GO:0046036	CTP metabolic process	11	0.482171	1.18316	0.273834	0.500375	0
GO:0042398	amino acid derivative biosynthetic process	30	0.37248	1.18272	0.225774	0.500502	0
GO:0045259	proton-transporting ATP synthase complex	18	0.4177	1.1813	0.238469	0.50284	0
GO:0009749	response to glucose stimulus	13	0.456115	1.17983	0.266868	0.505325	0
GO:0009209	pyrimidine ribonucleoside triphosphate biosynthetic process	11	0.482171	1.17957	0.262176	0.504967	0
GO:0009208	pyrimidine ribonucleoside triphosphate metabolic process	11	0.482171	1.17943	0.259143	0.504361	0
GO:0042054	histone methyltransferase activity	34	0.359333	1.17686	0.216879	0.509396	0
GO:0050772	positive regulation of axonogenesis	13	0.451026	1.17559	0.267327	0.51146	0
GO:0019783	small conjugating protein-specific protease activity	64	0.31415	1.17426	0.194584	0.513666	0
GO:0031109	microtubule polymerization or depolymerization	24	0.388428	1.17345	0.237103	0.514656	0
GO:0005452	inorganic anion exchanger activity	10	0.487847	1.17304	0.278837	0.514735	0
GO:0034284	response to monosaccharide stimulus	13	0.456115	1.17202	0.271885	0.516168	0
GO:0046427	positive regulation of JAK-STAT cascade	12	0.468517	1.17201	0.276171	0.51525	0
GO:0042246	tissue regeneration	12	0.466789	1.1708	0.266667	0.517188	0
GO:0030522	intracellular receptor-mediated signaling pathway	57	0.317857	1.17043	0.203441	0.51713	0
GO:0044271	nitrogen compound biosynthetic process	99	0.290031	1.17037	0.175124	0.51635	0
GO:0009636	response to toxin	18	0.414871	1.16995	0.258496	0.516386	0
GO:0015116	sulfate transmembrane transporter activity	10	0.490116	1.16937	0.274848	0.516823	0
GO:0031983	vesicle lumen	35	0.351281	1.16812	0.232161	0.518758	0
GO:0030867	rough endoplasmic reticulum membrane	10	0.484059	1.16595	0.269574	0.52307	0
GO:0042493	response to drug	59	0.319909	1.16554	0.200204	0.523086	0
GO:0040029	regulation of gene expression, epigenetic	46	0.328118	1.16546	0.213163	0.522368	0
GO:0030149	sphingolipid catabolic process	15	0.435498	1.16466	0.266327	0.523372	0
GO:0019888	protein phosphatase regulator activity	46	0.328127	1.16364	0.219219	0.524888	0
GO:0012510	trans-Golgi network transport vesicle membrane	14	0.436847	1.16338	0.269072	0.524583	0
GO:0006888	ER to Golgi vesicle-mediated transport	36	0.35118	1.16107	0.243629	0.529252	0
GO:0006298	mismatch repair	24	0.383565	1.16104	0.24975	0.528366	0
GO:0048475	coated membrane	60	0.311387	1.16046	0.214496	0.528844	0
GO:0009746	response to hexose stimulus	13	0.456115	1.16023	0.296715	0.528472	0
GO:0007263	nitric oxide mediated signal transduction	11	0.471776	1.15968	0.283976	0.528873	0
GO:0060205	cytoplasmic membrane-bounded vesicle lumen	35	0.351281	1.15945	0.229102	0.528503	0
GO:0045833	negative regulation of lipid metabolic process	10	0.484257	1.1593	0.294355	0.527954	0
GO:0022900	electron transport chain	50	0.321578	1.15778	0.225337	0.530638	0
GO:0051540	metal cluster binding	48	0.326884	1.15775	0.217842	0.529798	0
GO:0030117	membrane coat	60	0.311387	1.15679	0.218911	0.531172	0
GO:0015020	glucuronosyltransferase activity	21	0.398266	1.15673	0.267677	0.530387	0
GO:0019992	diacylglycerol binding	62	0.309135	1.15476	0.225121	0.534234	0
GO:0042162	telomeric DNA binding	10	0.475048	1.15413	0.291052	0.534815	0
GO:0008022	protein C-terminus binding	89	0.28763	1.15142	0.197015	0.540534	0
GO:0009110	vitamin biosynthetic process	20	0.392481	1.14977	0.292404	0.543642	0
GO:0006555	methionine metabolic process	10	0.484361	1.1489	0.309859	0.544835	0
GO:0045005	maintenance of fidelity during DNA-dependent DNA replication	24	0.383565	1.14838	0.281974	0.545233	0
GO:0007548	sex differentiation	80	0.292045	1.14768	0.205285	0.546042	0
GO:0016747	transferase activity, transferring acyl groups other than amino-acyl groups	178	0.260518	1.14729	0.154609	0.546017	0
GO:0051536	iron-sulfur cluster binding	48	0.326884	1.14636	0.233954	0.547341	0
GO:0043524	negative regulation of neuron apoptosis	14	0.431743	1.14614	0.281662	0.546967	0
GO:0046635	positive regulation of alpha-beta T cell activation	10	0.481012	1.14521	0.307054	0.548255	0
GO:0001669	acrosome	23	0.376676	1.14367	0.2577	0.551137	0
GO:0016563	transcription activator activity	287	0.245555	1.14269	0.148768	0.55259	0
GO:0045777	positive regulation of blood pressure	10	0.475173	1.14203	0.305882	0.553339	0
GO:0014070	response to organic cyclic substance	15	0.433902	1.14182	0.295115	0.55293	0
GO:0030130	clathrin coat of trans-Golgi network vesicle	13	0.438819	1.14097	0.296488	0.554143	0
GO:0043631	RNA polyadenylation	11	0.466097	1.14076	0.304171	0.553713	0
GO:0018409	peptide or protein amino-terminal blocking	11	0.459275	1.14074	0.301	0.552826	0
GO:0006024	glycosaminoglycan biosynthetic process	21	0.388588	1.14044	0.299482	0.552621	0
GO:0005720	nuclear heterochromatin	13	0.446026	1.13996	0.300589	0.552879	0
GO:0004709	MAP kinase kinase kinase activity	17	0.413182	1.13885	0.290452	0.554649	0
GO:0030518	steroid hormone receptor signaling pathway	51	0.315596	1.13879	0.228713	0.553866	0
GO:0030968	endoplasmic reticulum unfolded protein response	14	0.425767	1.13851	0.298156	0.553587	0
GO:0016782	transferase activity, transferring sulfur-containing groups	52	0.320691	1.13703	0.251	0.556259	0
GO:0016887	ATPase activity	307	0.241505	1.13633	0.132602	0.557009	0
GO:0016831	carboxy-lyase activity	27	0.368685	1.13526	0.267159	0.558835	0
GO:0050727	regulation of inflammatory response	30	0.352575	1.13504	0.279141	0.558436	0
GO:0003697	single-stranded DNA binding	45	0.324723	1.13463	0.249215	0.558469	0
GO:0006023	aminoglycan biosynthetic process	21	0.388588	1.13384	0.28869	0.559555	0
GO:0048609	reproductive process in a multicellular organism	53	0.311453	1.13344	0.237996	0.559596	0
GO:0006725	cellular aromatic compound metabolic process	105	0.276006	1.12775	0.230536	0.572965	0
GO:0046425	regulation of JAK-STAT cascade	21	0.391166	1.12677	0.307322	0.574528	0
GO:0031647	regulation of protein stability	26	0.367982	1.12579	0.296333	0.576116	0
GO:0031365	N-terminal protein amino acid modification	15	0.41771	1.12449	0.318504	0.57845	0
GO:0002204	somatic recombination of immunoglobulin genes during immune response	12	0.44098	1.12379	0.321182	0.5793	0
GO:0032504	multicellular organism reproduction	53	0.311453	1.12305	0.281312	0.580231	0
GO:0015711	organic anion transport	14	0.427035	1.12281	0.319598	0.579885	0
GO:0031227	intrinsic to endoplasmic reticulum membrane	46	0.318809	1.12268	0.273547	0.579244	0
GO:0006613	cotranslational protein targeting to membrane	12	0.445907	1.12256	0.317588	0.5786	0
GO:0002456	T cell mediated immunity	11	0.452538	1.12049	0.311637	0.582869	0
GO:0045190	isotype switching	12	0.44098	1.12014	0.314229	0.582804	0
GO:0006733	oxidoreduction coenzyme metabolic process	38	0.335055	1.11881	0.286837	0.585255	0
GO:0042923	neuropeptide binding	39	0.328174	1.11879	0.265073	0.584344	0
GO:0043434	response to peptide hormone stimulus	29	0.354729	1.11865	0.290616	0.583756	0
GO:0051186	cofactor metabolic process	152	0.258949	1.1181	0.227811	0.584217	0
GO:0045664	regulation of neuron differentiation	25	0.369051	1.1174	0.299697	0.585115	0
GO:0010001	glial cell differentiation	30	0.34994	1.11724	0.284577	0.584632	0
GO:0030374	ligand-dependent nuclear receptor transcription coactivator activity	24	0.369173	1.11635	0.301108	0.585916	0
GO:0002381	immunoglobulin production during immune response	12	0.44098	1.11453	0.331992	0.589587	0
GO:0016331	morphogenesis of embryonic epithelium	25	0.360884	1.11397	0.308468	0.590077	0
GO:0019842	vitamin binding	130	0.262684	1.1136	0.223108	0.590044	0
GO:0008415	acyltransferase activity	176	0.25245	1.11352	0.217039	0.589301	0
GO:0045582	positive regulation of T cell differentiation	12	0.444133	1.11312	0.334707	0.589414	0
GO:0002208	somatic diversification of immunoglobulins during immune response	12	0.44098	1.11305	0.340862	0.588674	0
GO:0005901	caveola	16	0.404434	1.11067	0.333665	0.593813	0
GO:0009314	response to radiation	105	0.271036	1.10819	0.258264	0.599179	0
GO:0031201	SNARE complex	10	0.454193	1.10681	0.325025	0.601804	0
GO:0034620	cellular response to unfolded protein	14	0.425767	1.10667	0.336266	0.60121	0
GO:0004190	aspartic-type endopeptidase activity	13	0.424898	1.10607	0.335385	0.601751	0
GO:0030216	keratinocyte differentiation	29	0.351434	1.10588	0.306748	0.601286	0
GO:0003044	regulation of systemic arterial blood pressure mediated by a chemical signal	15	0.412095	1.10535	0.348606	0.601731	0
GO:0042802	identical protein binding	415	0.229071	1.10507	0.176357	0.601506	0
GO:0046466	membrane lipid catabolic process	24	0.358983	1.10499	0.337272	0.600786	0
GO:0016763	transferase activity, transferring pentosyl groups	44	0.314295	1.10458	0.293293	0.600918	0
GO:0019104	DNA N-glycosylase activity	11	0.447288	1.10455	0.355446	0.600078	0
GO:0001764	neuron migration	36	0.32941	1.10414	0.304129	0.600168	0
GO:0017048	Rho GTPase binding	24	0.368634	1.1035	0.327586	0.600793	0
GO:0006119	oxidative phosphorylation	67	0.289319	1.10342	0.281762	0.600067	0
GO:0016575	histone deacetylation	11	0.45011	1.1027	0.336016	0.600965	0
GO:0042623	ATPase activity, coupled	252	0.238585	1.10232	0.207602	0.60103	0
GO:0007254	JNK cascade	68	0.290128	1.10115	0.284553	0.603099	0
GO:0002757	immune response-activating signal transduction	29	0.352785	1.1003	0.319489	0.604273	0
GO:0008188	neuropeptide receptor activity	38	0.33206	1.10017	0.323621	0.603663	0
GO:0050715	positive regulation of cytokine secretion	16	0.403844	1.10006	0.344546	0.603007	0
GO:0050136	NADH dehydrogenase (quinone) activity	39	0.321282	1.09857	0.318359	0.605931	0
GO:0048511	rhythmic process	67	0.288968	1.09766	0.282565	0.607304	0
GO:0006417	regulation of translation	104	0.267232	1.09653	0.255744	0.609342	0
GO:0009309	amine biosynthetic process	71	0.28957	1.09624	0.287	0.609183	0
GO:0016881	acid-amino acid ligase activity	168	0.250831	1.09585	0.25	0.609216	0
GO:0004177	aminopeptidase activity	20	0.378104	1.09393	0.330993	0.613241	0
GO:0007405	neuroblast proliferation	18	0.380165	1.09325	0.361702	0.614077	0
GO:0030900	forebrain development	51	0.307294	1.09039	0.316274	0.620627	0
GO:0003954	NADH dehydrogenase activity	39	0.321282	1.08993	0.32713	0.620892	0
GO:0005665	DNA-directed RNA polymerase II, core complex	14	0.417748	1.0898	0.344162	0.620261	0
GO:0008023	transcription elongation factor complex	12	0.435203	1.08971	0.362895	0.619534	0
GO:0045072	regulation of interferon-gamma biosynthetic process	12	0.42388	1.08899	0.343088	0.620473	0
GO:0004221	ubiquitin thiolesterase activity	60	0.293711	1.08892	0.325128	0.619709	0
GO:0042169	SH2 domain binding	17	0.400557	1.08873	0.341365	0.619261	0
GO:0008137	NADH dehydrogenase (ubiquinone) activity	39	0.321282	1.08774	0.315789	0.620855	0
GO:0009064	glutamine family amino acid metabolic process	46	0.308351	1.08579	0.320792	0.625017	0
GO:0051240	positive regulation of multicellular organismal process	83	0.278475	1.08203	0.304	0.633953	0
GO:0031093	platelet alpha granule lumen	33	0.331435	1.08115	0.33781	0.635361	0
GO:0008217	regulation of blood pressure	59	0.294614	1.08009	0.299299	0.637233	0
GO:0019212	phosphatase inhibitor activity	27	0.348265	1.07985	0.339679	0.636898	0
GO:0051402	neuron apoptosis	32	0.331053	1.07982	0.339487	0.636003	0
GO:0000123	histone acetyltransferase complex	12	0.43101	1.07808	0.365288	0.639704	0
GO:0045078	positive regulation of interferon-gamma biosynthetic process	10	0.448137	1.07757	0.353187	0.640115	0
GO:0031098	stress-activated protein kinase signaling pathway	70	0.282095	1.0756	0.31557	0.644432	0
GO:0045069	regulation of viral genome replication	13	0.419697	1.07532	0.359343	0.644208	0
GO:0007257	activation of JUN kinase activity	21	0.365018	1.07406	0.359223	0.646642	0
GO:0043498	cell surface binding	12	0.419934	1.07281	0.376289	0.649037	0
GO:0021537	telencephalon development	12	0.425584	1.0728	0.380412	0.648088	0
GO:0016447	somatic recombination of immunoglobulin gene segments	13	0.417581	1.07193	0.360793	0.649495	0
GO:0015813	L-glutamate transport	13	0.414221	1.07177	0.37487	0.648941	0
GO:0031406	carboxylic acid binding	11	0.437877	1.07115	0.377066	0.649638	0
GO:0015800	acidic amino acid transport	13	0.414221	1.07109	0.371976	0.64884	0
GO:0022904	respiratory electron transport chain	49	0.302933	1.07018	0.348633	0.65034	0
GO:0018108	peptidyl-tyrosine phosphorylation	50	0.296717	1.06968	0.343373	0.650704	0
GO:0019787	small conjugating protein ligase activity	148	0.24654	1.06955	0.304082	0.650103	0
GO:0042095	interferon-gamma biosynthetic process	13	0.410722	1.06932	0.373887	0.649791	0
GO:0018205	peptidyl-lysine modification	10	0.447651	1.06918	0.367828	0.649209	0
GO:0004842	ubiquitin-protein ligase activity	130	0.254291	1.06871	0.310797	0.64948	0
GO:0019208	phosphatase regulator activity	48	0.298464	1.06764	0.360577	0.651382	0
GO:0043543	protein amino acid acylation	26	0.350203	1.06594	0.370117	0.654967	0
GO:0042226	interleukin-6 biosynthetic process	13	0.406824	1.06543	0.367944	0.65537	0
GO:0046483	heterocycle metabolic process	72	0.281818	1.06536	0.345813	0.654598	0
GO:0030964	NADH dehydrogenase complex	38	0.315716	1.06497	0.351378	0.65471	0
GO:0055086	nucleobase, nucleoside and nucleotide metabolic process	207	0.235561	1.06266	0.295082	0.659814	0
GO:0030166	proteoglycan biosynthetic process	23	0.355123	1.0624	0.364742	0.659568	0
GO:0005839	proteasome core complex	19	0.374517	1.06195	0.395186	0.659864	0
GO:0045271	respiratory chain complex I	38	0.315716	1.06191	0.37251	0.658987	0
GO:0016746	transferase activity, transferring acyl groups	187	0.24156	1.06182	0.307536	0.658287	0
GO:0005637	nuclear inner membrane	19	0.376943	1.06138	0.376518	0.658508	0
GO:0019899	enzyme binding	273	0.228145	1.06136	0.287276	0.657625	0
GO:0046488	phosphatidylinositol metabolic process	17	0.379355	1.06012	0.38014	0.660007	0
GO:0042775	mitochondrial ATP synthesis coupled electron transport	46	0.300328	1.0597	0.362637	0.660166	0
GO:0030530	heterogeneous nuclear ribonucleoprotein complex	17	0.388975	1.05921	0.389109	0.660539	0
GO:0043506	regulation of JUN kinase activity	26	0.342859	1.05918	0.353741	0.659671	0
GO:0002822	regulation of adaptive immune response based on somatic recombination of immune receptors built from immunoglobulin superfamily domains	16	0.388547	1.05855	0.381648	0.660348	0
GO:0016811	hydrolase activity, acting on carbon-nitrogen (but not peptide) bonds, in linear amides	52	0.294376	1.05801	0.342942	0.660913	0
GO:0005747	mitochondrial respiratory chain complex I	38	0.315716	1.05773	0.378062	0.660725	0
GO:0008632	apoptotic program	94	0.263454	1.05749	0.348223	0.660428	0
GO:0005657	replication fork	30	0.327082	1.05748	0.365	0.659506	0
GO:0031047	gene silencing by RNA	13	0.417956	1.05674	0.395372	0.660536	0
GO:0008146	sulfotransferase activity	45	0.298617	1.05672	0.362715	0.659634	0
GO:0018212	peptidyl-tyrosine modification	52	0.292993	1.05606	0.348531	0.66045	0
GO:0046470	phosphatidylcholine metabolic process	12	0.417913	1.05603	0.388293	0.659583	0
GO:0002819	regulation of adaptive immune response	16	0.388547	1.05479	0.386434	0.661946	0
GO:0051246	regulation of protein metabolic process	332	0.22196	1.05399	0.284125	0.663203	0
GO:0043414	biopolymer methylation	37	0.315622	1.05317	0.376176	0.6645	0
GO:0008272	sulfate transport	14	0.397471	1.05188	0.391304	0.667029	0
GO:0003682	chromatin binding	89	0.266527	1.05177	0.34817	0.666349	0
GO:0040008	regulation of growth	193	0.236179	1.05104	0.329231	0.66737	0
GO:0006752	group transfer coenzyme metabolic process	25	0.343406	1.05001	0.363454	0.66927	0
GO:0042773	ATP synthesis coupled electron transport	46	0.300328	1.04758	0.371032	0.674773	0
GO:0032768	regulation of monooxygenase activity	10	0.438646	1.04717	0.402196	0.674955	0
GO:0046982	protein heterodimerization activity	125	0.24878	1.04607	0.347695	0.676998	0
GO:0016444	somatic cell DNA recombination	17	0.37704	1.04604	0.403	0.676134	0
GO:0005875	microtubule associated complex	116	0.253707	1.04592	0.355169	0.675521	0
GO:0008624	induction of apoptosis by extracellular signals	38	0.312078	1.04592	0.39501	0.674583	0
GO:0050999	regulation of nitric-oxide synthase activity	10	0.438646	1.04567	0.412245	0.674362	0
GO:0032956	regulation of actin cytoskeleton organization	60	0.279675	1.04429	0.378863	0.677143	0
GO:0005793	ER-Golgi intermediate compartment	43	0.308995	1.04259	0.389408	0.680832	0
GO:0048568	embryonic organ development	23	0.350424	1.04101	0.40561	0.68414	0
GO:0009262	deoxyribonucleotide metabolic process	18	0.372644	1.04042	0.407559	0.684829	0
GO:0009894	regulation of catabolic process	37	0.312421	1.03734	0.401606	0.692318	0
GO:0002562	somatic diversification of immune receptors via germline recombination within a single locus	17	0.37704	1.0371	0.395792	0.692039	0
GO:0006007	glucose catabolic process	58	0.280882	1.0361	0.378099	0.69378	0
GO:0007188	G-protein signaling, coupled to cAMP nucleotide second messenger	53	0.285356	1.03584	0.385312	0.693473	0
GO:0000030	mannosyltransferase activity	14	0.391049	1.03553	0.4	0.693381	0
GO:0003708	retinoic acid receptor activity	11	0.416137	1.03499	0.413043	0.693896	0
GO:0006825	copper ion transport	12	0.410109	1.03447	0.418489	0.694313	0
GO:0048593	camera-type eye morphogenesis	11	0.418166	1.03403	0.42133	0.694548	0
GO:0001653	peptide receptor activity	110	0.250538	1.03355	0.385827	0.694946	0
GO:0046888	negative regulation of hormone secretion	13	0.405288	1.03331	0.423814	0.694638	0
GO:0050707	regulation of cytokine secretion	21	0.354056	1.03327	0.403259	0.693832	0
GO:0003725	double-stranded RNA binding	33	0.312336	1.03303	0.384615	0.693508	0
GO:0007004	telomere maintenance via telomerase	11	0.419341	1.03303	0.40519	0.692569	0
GO:0050927	positive regulation of positive chemotaxis	10	0.429164	1.03291	0.415306	0.691984	0
GO:0015718	monocarboxylic acid transport	14	0.395425	1.03248	0.406918	0.692177	0
GO:0051789	response to protein stimulus	59	0.278956	1.03247	0.400599	0.69127	0
GO:0048015	phosphoinositide-mediated signaling	101	0.256116	1.03125	0.388177	0.693583	0
GO:0050926	regulation of positive chemotaxis	10	0.429164	1.03108	0.425181	0.693098	0
GO:0045408	regulation of interleukin-6 biosynthetic process	11	0.422961	1.03093	0.422723	0.692597	0
GO:0016445	somatic diversification of immunoglobulins	15	0.38361	1.03085	0.409182	0.691891	0
GO:0008528	peptide receptor activity, G-protein coupled	110	0.250538	1.03072	0.379518	0.691323	0
GO:0000184	nuclear-transcribed mRNA catabolic process, nonsense-mediated decay	21	0.353643	1.03053	0.397073	0.690878	0
GO:0032868	response to insulin stimulus	11	0.410199	1.03036	0.42171	0.690406	0
GO:0007205	activation of protein kinase C activity by G-protein coupled receptor protein signaling pathway	25	0.33986	1.03014	0.405138	0.690082	0
GO:0009117	nucleotide metabolic process	193	0.228299	1.02907	0.380282	0.692015	0
GO:0017016	Ras GTPase binding	59	0.279856	1.029	0.389831	0.691259	0
GO:0043279	response to alkaloid	12	0.40109	1.02867	0.42335	0.691252	0
GO:0005525	GTP binding	347	0.215484	1.02776	0.353927	0.692828	0
GO:0006986	response to unfolded protein	59	0.278956	1.02705	0.413828	0.693753	0
GO:0004715	non-membrane spanning protein tyrosine kinase activity	39	0.306375	1.02635	0.407484	0.694677	0
GO:0000287	magnesium ion binding	404	0.212552	1.02485	0.370406	0.697867	0
GO:0019841	retinol binding	12	0.408569	1.02405	0.437626	0.699105	0
GO:0016758	transferase activity, transferring hexosyl groups	169	0.233961	1.02395	0.391742	0.69846	0
GO:0032970	regulation of actin filament-based process	63	0.274677	1.02377	0.420455	0.698033	0
GO:0051054	positive regulation of DNA metabolic process	26	0.329713	1.02315	0.419387	0.698771	0
GO:0016407	acetyltransferase activity	68	0.271047	1.02164	0.425889	0.70201	0
GO:0015986	ATP synthesis coupled proton transport	18	0.362016	1.02132	0.418891	0.701959	0
GO:0006944	membrane fusion	39	0.301815	1.02049	0.436563	0.703258	0
GO:0007292	female gamete generation	33	0.311326	1.0198	0.428718	0.704218	0
GO:0004175	endopeptidase activity	259	0.220852	1.0197	0.39898	0.703557	0
GO:0008234	cysteine-type peptidase activity	126	0.240162	1.01961	0.385312	0.702901	0
GO:0003924	GTPase activity	185	0.230345	1.01879	0.41809	0.704175	0
GO:0015985	energy coupled proton transport, down electrochemical gradient	18	0.362016	1.01839	0.413618	0.70436	0
GO:0008654	phospholipid biosynthetic process	85	0.257918	1.01787	0.43002	0.704886	0
GO:0006753	nucleoside phosphate metabolic process	193	0.228299	1.01754	0.406551	0.70483	0
GO:0009628	response to abiotic stimulus	172	0.232601	1.017	0.418675	0.705411	0
GO:0043009	chordate embryonic development	100	0.250528	1.01602	0.419508	0.707151	0
GO:0008207	C21-steroid hormone metabolic process	17	0.362612	1.01586	0.450389	0.706628	0
GO:0006120	mitochondrial electron transport, NADH to ubiquinone	37	0.304757	1.01577	0.434211	0.705977	0
GO:0003704	specific RNA polymerase II transcription factor activity	36	0.30746	1.01577	0.416583	0.705067	0
GO:0050792	regulation of viral reproduction	17	0.364211	1.01519	0.431818	0.705743	0
GO:0042364	water-soluble vitamin biosynthetic process	18	0.358238	1.01445	0.445493	0.706793	0
GO:0030141	secretory granule	78	0.262641	1.01414	0.415211	0.706722	0
GO:0045621	positive regulation of lymphocyte differentiation	15	0.377574	1.0139	0.432544	0.70645	0
GO:0015300	solute:solute antiporter activity	29	0.318969	1.01149	0.436255	0.711976	0
GO:0051341	regulation of oxidoreductase activity	18	0.359623	1.01141	0.446394	0.711266	0
GO:0005035	death receptor activity	10	0.414195	1.0113	0.442442	0.710665	0
GO:0009219	pyrimidine deoxyribonucleotide metabolic process	11	0.409674	1.01094	0.446093	0.710682	0
GO:0003006	reproductive developmental process	86	0.254428	1.01053	0.431431	0.710859	0
GO:0001614	purinergic nucleotide receptor activity	36	0.303075	1.01031	0.429727	0.71052	0
GO:0016279	protein-lysine N-methyltransferase activity	26	0.325256	1.00936	0.447236	0.712165	0
GO:0018024	histone-lysine N-methyltransferase activity	26	0.325256	1.00816	0.42335	0.71441	0
GO:0051493	regulation of cytoskeleton organization	90	0.253593	1.0073	0.436893	0.715813	0
GO:0048634	regulation of muscle development	16	0.362062	1.00684	0.448718	0.716116	0
GO:0006029	proteoglycan metabolic process	32	0.306778	1.00587	0.4375	0.717779	0
GO:0009913	epidermal cell differentiation	46	0.28394	1.00359	0.432836	0.723121	0
GO:0007259	JAK-STAT cascade	43	0.288828	1.00203	0.458952	0.7264	0
GO:0015291	secondary active transmembrane transporter activity	201	0.224845	1.00182	0.468278	0.726054	0
GO:0016502	nucleotide receptor activity	36	0.303075	1.00161	0.437816	0.725697	0
GO:0002200	somatic diversification of immune receptors	18	0.348734	1.00104	0.439196	0.726309	0
GO:0050731	positive regulation of peptidyl-tyrosine phosphorylation	24	0.330342	1.00061	0.460834	0.72655	0
GO:0006096	glycolysis	49	0.282722	0.999945	0.438597	0.727399	0
GO:0016757	transferase activity, transferring glycosyl groups	243	0.218426	0.997625	0.466733	0.732733	0
GO:0009792	embryonic development ending in birth or egg hatching	100	0.250528	0.997326	0.477341	0.73264	0
GO:0008544	epidermis development	133	0.235642	0.996498	0.463843	0.733956	0
GO:0006904	vesicle docking during exocytosis	19	0.354432	0.99462	0.47772	0.738138	0
GO:0009147	pyrimidine nucleoside triphosphate metabolic process	14	0.382198	0.99459	0.469072	0.737307	0
GO:0008603	cAMP-dependent protein kinase regulator activity	13	0.384734	0.994213	0.468781	0.737381	0
GO:0043596	nuclear replication fork	16	0.364194	0.994132	0.471125	0.736668	0
GO:0051495	positive regulation of cytoskeleton organization	19	0.341091	0.994015	0.44467	0.736062	0
GO:0016278	lysine N-methyltransferase activity	26	0.325256	0.993889	0.453893	0.735476	0
GO:0033043	regulation of organelle organization	102	0.244186	0.992081	0.482592	0.739425	0
GO:0051924	regulation of calcium ion transport	19	0.352274	0.991188	0.47725	0.740951	0
GO:0008610	lipid biosynthetic process	278	0.212761	0.990508	0.474664	0.741918	0
GO:0005044	scavenger receptor activity	35	0.300375	0.990244	0.469246	0.741697	0
GO:0006664	glycolipid metabolic process	26	0.318604	0.989358	0.483871	0.743198	0
GO:0004674	protein serine/threonine kinase activity	403	0.20448	0.988945	0.475915	0.743394	0
GO:0015370	solute:sodium symporter activity	45	0.280653	0.988567	0.485952	0.743511	0
GO:0004298	threonine-type endopeptidase activity	19	0.345568	0.9884	0.490253	0.743045	0
GO:0003073	regulation of systemic arterial blood pressure	19	0.349224	0.987782	0.465686	0.743831	0
GO:0031418	L-ascorbic acid binding	20	0.338959	0.986667	0.476876	0.745939	0
GO:0032561	guanyl ribonucleotide binding	356	0.20614	0.985005	0.478641	0.749574	0
GO:0008236	serine-type peptidase activity	109	0.238294	0.984219	0.487361	0.750806	0
GO:0010181	FMN binding	11	0.4034	0.98417	0.454637	0.750012	0
GO:0009199	ribonucleoside triphosphate metabolic process	47	0.278207	0.98282	0.474522	0.752725	0
GO:0006641	triglyceride metabolic process	23	0.324743	0.982818	0.485236	0.751815	0
GO:0000086	G2/M transition of mitotic cell cycle	17	0.352708	0.982549	0.472803	0.751634	0
GO:0000097	sulfur amino acid biosynthetic process	14	0.373538	0.982501	0.457795	0.75084	0
GO:0018105	peptidyl-serine phosphorylation	18	0.347569	0.981242	0.485427	0.753291	0
GO:0046933	hydrogen ion transporting ATP synthase activity, rotational mechanism	20	0.339896	0.98102	0.486895	0.752995	0
GO:0007096	regulation of exit from mitosis	12	0.387665	0.980901	0.462475	0.752402	0
GO:0050777	negative regulation of immune response	12	0.388394	0.979907	0.489407	0.754185	0
GO:0033044	regulation of chromosome organization	12	0.386138	0.979619	0.477642	0.754045	0
GO:0042440	pigment metabolic process	34	0.292901	0.979414	0.485658	0.753684	0
GO:0003705	RNA polymerase II transcription factor activity, enhancer binding	27	0.31151	0.979007	0.480122	0.75385	0
GO:0048010	vascular endothelial growth factor receptor signaling pathway	15	0.368355	0.979002	0.475636	0.752955	0
GO:0016247	channel regulator activity	36	0.292665	0.977914	0.48728	0.754931	0
GO:0019001	guanyl nucleotide binding	356	0.20614	0.977441	0.533469	0.755312	0
GO:0046034	ATP metabolic process	36	0.295352	0.975768	0.486267	0.758933	0
GO:0048278	vesicle docking	21	0.33088	0.975124	0.476744	0.759776	0
GO:0035295	tube development	127	0.229865	0.973734	0.498522	0.762622	0
GO:0002764	immune response-regulating signal transduction	30	0.305087	0.9736	0.500499	0.762092	0
GO:0009895	negative regulation of catabolic process	10	0.408419	0.973255	0.510417	0.762116	0
GO:0016862	intramolecular oxidoreductase activity, interconverting keto- and enol-groups	10	0.397607	0.973205	0.478049	0.761352	0
GO:0009201	ribonucleoside triphosphate biosynthetic process	37	0.287214	0.972755	0.489451	0.761655	0
GO:0046365	monosaccharide catabolic process	68	0.257783	0.971608	0.498992	0.763835	0
GO:0015002	heme-copper terminal oxidase activity	26	0.311245	0.971255	0.493467	0.763886	0
GO:0010638	positive regulation of organelle organization	21	0.333423	0.970646	0.526477	0.764618	0
GO:0055010	ventricular cardiac muscle morphogenesis	12	0.388612	0.9697	0.508911	0.766186	0
GO:0004252	serine-type endopeptidase activity	100	0.239585	0.968132	0.516667	0.769511	0
GO:0045927	positive regulation of growth	23	0.321147	0.967292	0.504008	0.770829	0
GO:0006829	zinc ion transport	24	0.318955	0.967095	0.488212	0.770443	0
GO:0042088	T-helper 1 type immune response	12	0.382487	0.966605	0.51354	0.77082	0
GO:0042826	histone deacetylase binding	12	0.381704	0.965902	0.48996	0.771813	0
GO:0031111	negative regulation of microtubule polymerization or depolymerization	14	0.371297	0.965596	0.519192	0.771724	0
GO:0000209	protein polyubiquitination	13	0.373353	0.965546	0.5	0.770947	0
GO:0019915	lipid storage	11	0.393269	0.963199	0.510553	0.776429	0
GO:0005925	focal adhesion	32	0.297817	0.962759	0.511673	0.776643	0
GO:0006306	DNA methylation	15	0.358185	0.962373	0.50505	0.776765	0
GO:0017171	serine hydrolase activity	110	0.236196	0.962293	0.529865	0.77608	0
GO:0051128	regulation of cellular component organization	261	0.208785	0.961459	0.565657	0.777473	0
GO:0016675	oxidoreductase activity, acting on heme group of donors	26	0.311245	0.961246	0.510617	0.777143	0
GO:0008374	O-acyltransferase activity	36	0.289214	0.961245	0.518897	0.776241	0
GO:0016790	thiolester hydrolase activity	79	0.249249	0.961193	0.547809	0.775486	0
GO:0045137	development of primary sexual characteristics	61	0.258911	0.959954	0.533605	0.777901	0
GO:0048306	calcium-dependent protein binding	14	0.363721	0.959481	0.504587	0.77823	0
GO:0004129	cytochrome-c oxidase activity	26	0.311245	0.959106	0.513196	0.778344	0
GO:0016676	oxidoreductase activity, acting on heme group of donors, oxygen as acceptor	26	0.311245	0.958927	0.512605	0.77792	0
GO:0044445	cytosolic part	128	0.229375	0.958743	0.557229	0.777501	0
GO:0002449	lymphocyte mediated immunity	75	0.249355	0.958317	0.535385	0.777756	0
GO:0030330	DNA damage response, signal transduction by p53 class mediator	17	0.349993	0.958244	0.512766	0.777065	0
GO:0006612	protein targeting to membrane	23	0.323818	0.958219	0.513265	0.776233	0
GO:0043523	regulation of neuron apoptosis	27	0.30508	0.957732	0.528528	0.776605	0
GO:0006754	ATP biosynthetic process	26	0.308371	0.957345	0.525253	0.776748	0
GO:0046467	membrane lipid biosynthetic process	104	0.233325	0.957248	0.553061	0.776095	0
GO:0016410	N-acyltransferase activity	66	0.252464	0.956857	0.531532	0.77624	0
GO:0009975	cyclase activity	22	0.31975	0.956855	0.518124	0.775355	0
GO:0021983	pituitary gland development	12	0.377635	0.95662	0.527976	0.775093	0
GO:0046148	pigment biosynthetic process	30	0.294218	0.956173	0.505572	0.775394	0
GO:0032271	regulation of protein polymerization	33	0.294219	0.954669	0.537283	0.778527	0
GO:0001817	regulation of cytokine production	49	0.269649	0.954525	0.525562	0.778004	0
GO:0015804	neutral amino acid transport	14	0.359532	0.954442	0.535032	0.777335	0
GO:0002443	leukocyte mediated immunity	83	0.244405	0.954283	0.555894	0.77685	0
GO:0051716	cellular response to stimulus	59	0.260837	0.948443	0.547208	0.791518	0
GO:0045263	proton-transporting ATP synthase complex, coupling factor F(o)	11	0.379444	0.94834	0.534836	0.790892	0
GO:0001838	embryonic epithelial tube formation	19	0.331554	0.947904	0.528689	0.791123	0
GO:0048598	embryonic morphogenesis	97	0.23627	0.947317	0.564752	0.791748	0
GO:0010604	positive regulation of macromolecule metabolic process	400	0.195799	0.946788	0.658561	0.79221	0
GO:0051247	positive regulation of protein metabolic process	87	0.239762	0.946266	0.558162	0.79274	0
GO:0005746	mitochondrial respiratory chain	65	0.253265	0.946194	0.536536	0.792044	0
GO:0050767	regulation of neurogenesis	44	0.271198	0.946056	0.533	0.79151	0
GO:0046328	regulation of JNK cascade	21	0.327425	0.945116	0.530876	0.793094	0
GO:0006305	DNA alkylation	15	0.358185	0.944771	0.534623	0.793115	0
GO:0016918	retinal binding	12	0.371202	0.943147	0.546956	0.796463	0
GO:0002377	immunoglobulin production	19	0.336217	0.941686	0.531786	0.799392	0
GO:0010458	exit from mitosis	13	0.373664	0.941109	0.541331	0.80002	0
GO:0007631	feeding behavior	37	0.279677	0.940625	0.546813	0.800367	0
GO:0019058	viral infectious cycle	54	0.259362	0.940584	0.550584	0.799578	0
GO:0008206	bile acid metabolic process	14	0.356229	0.940192	0.533601	0.799743	0
GO:0007623	circadian rhythm	29	0.297994	0.939668	0.542268	0.800251	0
GO:0033177	proton-transporting two-sector ATPase complex, proton-transporting domain	11	0.379444	0.939535	0.552083	0.799705	0
GO:0007398	ectoderm development	144	0.218946	0.936907	0.614823	0.80559	0
GO:0045935	positive regulation of nucleobase, nucleoside, nucleotide and nucleic acid metabolic process	322	0.19849	0.936461	0.667011	0.805894	0
GO:0015932	nucleobase, nucleoside, nucleotide and nucleic acid transmembrane transporter activity	14	0.356081	0.935612	0.545903	0.807263	0
GO:0006575	amino acid derivative metabolic process	79	0.23916	0.934852	0.590196	0.808372	0
GO:0005200	structural constituent of cytoskeleton	70	0.244194	0.934732	0.589178	0.807791	0
GO:0000718	nucleotide-excision repair, DNA damage removal	21	0.315919	0.933317	0.563136	0.810574	0
GO:0001942	hair follicle development	18	0.32728	0.932996	0.5409	0.810479	0
GO:0015301	anion:anion antiporter activity	14	0.347323	0.932881	0.534623	0.809872	0
GO:0042633	hair cycle	18	0.32728	0.932105	0.546828	0.811028	0
GO:0007019	microtubule depolymerization	14	0.353585	0.931679	0.539419	0.811223	0
GO:0030170	pyridoxal phosphate binding	54	0.25703	0.931569	0.590863	0.810609	0
GO:0046474	glycerophospholipid biosynthetic process	52	0.258192	0.931196	0.571429	0.810708	0
GO:0007131	reciprocal meiotic recombination	19	0.323125	0.930845	0.54054	0.810759	0
GO:0033261	regulation of S phase	14	0.353533	0.930819	0.531746	0.809939	0
GO:0019320	hexose catabolic process	67	0.247113	0.928814	0.592025	0.814288	0
GO:0032101	regulation of response to external stimulus	47	0.263489	0.927618	0.569882	0.816537	0
GO:0009887	organ morphogenesis	366	0.193121	0.927234	0.72807	0.816616	0
GO:0031267	small GTPase binding	68	0.246313	0.927057	0.593103	0.816176	0
GO:0051320	S phase	20	0.319383	0.925433	0.557875	0.819445	0
GO:0022405	hair cycle process	18	0.32728	0.924988	0.546763	0.819665	0
GO:0042303	molting cycle	18	0.32728	0.924757	0.568093	0.819354	0
GO:0015035	protein disulfide oxidoreductase activity	12	0.362519	0.924333	0.557576	0.819539	0
GO:0032886	regulation of microtubule-based process	23	0.308139	0.924195	0.572295	0.819011	0
GO:0022404	molting cycle process	18	0.32728	0.923175	0.557978	0.820764	0
GO:0050708	regulation of protein secretion	31	0.286994	0.921541	0.578156	0.824055	0
GO:0006082	organic acid metabolic process	471	0.188091	0.918094	0.766602	0.832101	0
GO:0002429	immune response-activating cell surface receptor signaling pathway	27	0.295931	0.916042	0.578732	0.836426	0
GO:0043507	positive regulation of JUN kinase activity	24	0.306212	0.9156	0.586139	0.836646	0
GO:0000792	heterochromatin	21	0.318808	0.915157	0.574055	0.836879	0
GO:0002708	positive regulation of lymphocyte mediated immunity	13	0.353333	0.914962	0.547053	0.836479	0
GO:0001608	nucleotide receptor activity, G-protein coupled	29	0.286158	0.91489	0.608867	0.835771	0
GO:0006071	glycerol metabolic process	22	0.312656	0.91422	0.579213	0.836579	0
GO:0030865	cortical cytoskeleton organization	10	0.384526	0.914007	0.577465	0.836217	0
GO:0048644	muscle morphogenesis	14	0.347842	0.913877	0.5818	0.835628	0
GO:0050870	positive regulation of T cell activation	46	0.261384	0.913405	0.599609	0.835906	0
GO:0019752	carboxylic acid metabolic process	468	0.186109	0.912295	0.802927	0.837822	0
GO:0055008	cardiac muscle tissue morphogenesis	14	0.347842	0.911894	0.581109	0.837927	0
GO:0046847	filopodium formation	13	0.353511	0.911605	0.574974	0.837753	0
GO:0031347	regulation of defense response	62	0.244351	0.910381	0.631472	0.839859	0
GO:0016311	dephosphorylation	140	0.212966	0.910284	0.674213	0.839221	0
GO:0019206	nucleoside kinase activity	14	0.348365	0.909744	0.588957	0.839696	0
GO:0050728	negative regulation of inflammatory response	10	0.389043	0.909182	0.57636	0.840224	0
GO:0051130	positive regulation of cellular component organization	66	0.242698	0.908562	0.632653	0.840844	0
GO:0006790	sulfur metabolic process	78	0.233605	0.907583	0.630722	0.842341	0
GO:0032268	regulation of cellular protein metabolic process	272	0.194944	0.907404	0.756952	0.841891	0
GO:0031461	cullin-RING ubiquitin ligase complex	12	0.359251	0.906375	0.574257	0.843532	0
GO:0015036	disulfide oxidoreductase activity	16	0.331984	0.906195	0.600398	0.843076	0
GO:0016052	carbohydrate catabolic process	97	0.224766	0.905956	0.667674	0.842767	0
GO:0042277	peptide binding	162	0.20846	0.90558	0.718563	0.842835	0
GO:0050852	T cell receptor signaling pathway	14	0.339749	0.90479	0.584737	0.843874	0
GO:0006473	protein amino acid acetylation	19	0.318675	0.903116	0.574591	0.847143	0
GO:0022626	cytosolic ribosome	69	0.236439	0.90304	0.654563	0.846448	0
GO:0008483	transaminase activity	21	0.308869	0.902455	0.607495	0.84701	0
GO:0002705	positive regulation of leukocyte mediated immunity	13	0.353333	0.90184	0.588577	0.847601	0
GO:0030658	transport vesicle membrane	21	0.307505	0.901364	0.601736	0.847873	0
GO:0000187	activation of MAPK activity	60	0.243927	0.900544	0.633674	0.848986	0
GO:0045028	purinergic nucleotide receptor activity, G-protein coupled	29	0.286158	0.900077	0.61811	0.849225	0
GO:0008543	fibroblast growth factor receptor signaling pathway	29	0.282606	0.898958	0.609082	0.851139	0
GO:0005095	GTPase inhibitor activity	10	0.378537	0.897307	0.596954	0.854266	0
GO:0009593	detection of chemical stimulus	17	0.324342	0.896039	0.593781	0.856523	0
GO:0045428	regulation of nitric oxide biosynthetic process	14	0.338413	0.894207	0.596597	0.860084	0
GO:0009581	detection of external stimulus	45	0.252858	0.893856	0.642713	0.860043	0
GO:0030162	regulation of proteolysis	19	0.31988	0.891941	0.608739	0.86382	0
GO:0045089	positive regulation of innate immune response	16	0.331622	0.891687	0.606742	0.863538	0
GO:0008080	N-acetyltransferase activity	56	0.244866	0.891135	0.659252	0.863959	0
GO:0032270	positive regulation of cellular protein metabolic process	83	0.226172	0.890674	0.68934	0.864204	0
GO:0009142	nucleoside triphosphate biosynthetic process	39	0.264484	0.890646	0.64008	0.863369	0
GO:0048589	developmental growth	34	0.268738	0.889885	0.658359	0.864268	0
GO:0016830	carbon-carbon lyase activity	39	0.256024	0.889841	0.632549	0.863454	0
GO:0046164	alcohol catabolic process	72	0.232083	0.888641	0.662722	0.865418	0
GO:0008630	DNA damage response, signal transduction resulting in induction of apoptosis	19	0.314806	0.887747	0.61692	0.866653	0
GO:0031110	regulation of microtubule polymerization or depolymerization	21	0.303903	0.887426	0.619576	0.866533	0
GO:0048284	organelle fusion	10	0.368993	0.887308	0.594701	0.865907	0
GO:0043393	regulation of protein binding	15	0.334751	0.886933	0.632871	0.865923	0
GO:0019079	viral genome replication	29	0.277387	0.886193	0.652792	0.866809	0
GO:0031114	regulation of microtubule depolymerization	13	0.340208	0.88577	0.615935	0.866921	0
GO:0008064	regulation of actin polymerization or depolymerization	48	0.25134	0.884002	0.653923	0.870192	0
GO:0016202	regulation of striated muscle development	15	0.332015	0.883768	0.607608	0.869821	0
GO:0022415	viral reproductive process	61	0.236011	0.883635	0.654582	0.869219	0
GO:0004468	lysine N-acetyltransferase activity	26	0.281279	0.881892	0.631058	0.872433	0
GO:0007026	negative regulation of microtubule depolymerization	13	0.340208	0.881469	0.609732	0.87253	0
GO:0016846	carbon-sulfur lyase activity	14	0.334025	0.881421	0.629203	0.871742	0
GO:0051216	cartilage development	34	0.270337	0.881377	0.659161	0.870946	0
GO:0022406	membrane docking	26	0.288804	0.881016	0.649756	0.870895	0
GO:0006909	phagocytosis	36	0.262685	0.880092	0.636831	0.872139	0
GO:0004402	histone acetyltransferase activity	26	0.281279	0.879099	0.658537	0.873507	0
GO:0015457	auxiliary transport protein activity	39	0.263074	0.878864	0.682556	0.873162	0
GO:0030902	hindbrain development	21	0.302707	0.877123	0.614615	0.876294	0
GO:0031091	platelet alpha granule	44	0.24874	0.874977	0.663415	0.880326	0
GO:0016655	oxidoreductase activity, acting on NADH or NADPH, quinone or similar compound as acceptor	44	0.252946	0.874129	0.686255	0.881356	0
GO:0046519	sphingoid metabolic process	32	0.272252	0.87384	0.658512	0.881097	0
GO:0009798	axis specification	20	0.304591	0.872389	0.635066	0.883471	0
GO:0050851	antigen receptor-mediated signaling pathway	22	0.294826	0.872327	0.645768	0.882729	0
GO:0006879	cellular iron ion homeostasis	20	0.30357	0.87213	0.642502	0.882269	0
GO:0021536	diencephalon development	14	0.333447	0.87167	0.638362	0.882442	0
GO:0007569	cell aging	12	0.341032	0.871303	0.615873	0.882387	0
GO:0004864	phosphoprotein phosphatase inhibitor activity	25	0.285588	0.870345	0.636364	0.883675	0
GO:0007218	neuropeptide signaling pathway	88	0.2199	0.869786	0.746835	0.884004	0
GO:0042136	neurotransmitter biosynthetic process	14	0.328463	0.869555	0.622564	0.883626	0
GO:0018209	peptidyl-serine modification	21	0.295878	0.869462	0.648094	0.88294	0
GO:0030004	cellular monovalent inorganic cation homeostasis	17	0.313895	0.868883	0.638639	0.88334	0
GO:0042102	positive regulation of T cell proliferation	24	0.287436	0.868672	0.650246	0.882919	0
GO:0005484	SNAP receptor activity	20	0.298516	0.868196	0.635135	0.883092	0
GO:0050730	regulation of peptidyl-tyrosine phosphorylation	35	0.263198	0.867219	0.685656	0.884369	0
GO:0030425	dendrite	39	0.256467	0.866558	0.683684	0.884939	0
GO:0005811	lipid particle	12	0.340747	0.866448	0.633534	0.884292	0
GO:0046486	glycerolipid metabolic process	28	0.271475	0.865892	0.668037	0.884645	0
GO:0031326	regulation of cellular biosynthetic process	141	0.203505	0.864876	0.769231	0.886018	0
GO:0042092	T-helper 2 type immune response	10	0.363567	0.864854	0.618163	0.885186	0
GO:0019059	initiation of viral infection	22	0.291165	0.864202	0.657286	0.885752	0
GO:0007159	leukocyte adhesion	18	0.308337	0.86362	0.651813	0.886172	0
GO:0001974	blood vessel remodeling	10	0.361261	0.862758	0.627431	0.887202	0
GO:0016568	chromatin modification	199	0.194859	0.862498	0.817913	0.886888	0
GO:0030159	receptor signaling complex scaffold activity	17	0.309642	0.86137	0.649537	0.888478	0
GO:0005506	iron ion binding	274	0.185265	0.860416	0.862687	0.889654	0
GO:0007286	spermatid development	21	0.295713	0.859742	0.665	0.890215	0
GO:0016455	RNA polymerase II transcription mediator activity	16	0.312003	0.859696	0.657948	0.889435	0
GO:0006760	folic acid and derivative metabolic process	15	0.323694	0.85929	0.678387	0.889427	0
GO:0005791	rough endoplasmic reticulum	16	0.315434	0.858239	0.642586	0.890763	0
GO:0008276	protein methyltransferase activity	41	0.250775	0.858122	0.700401	0.890112	0
GO:0006639	acylglycerol metabolic process	27	0.27432	0.857454	0.681637	0.890696	0
GO:0016702	oxidoreductase activity, acting on single donors with incorporation of molecular oxygen, incorporation of two atoms of oxygen	61	0.229045	0.85725	0.745473	0.890255	0
GO:0002367	cytokine production during immune response	14	0.328838	0.855276	0.663452	0.893615	0
GO:0030125	clathrin vesicle coat	18	0.299548	0.855212	0.64369	0.892886	0
GO:0005267	potassium channel activity	126	0.200672	0.852229	0.810089	0.898303	0
GO:0006022	aminoglycan metabolic process	47	0.241693	0.852145	0.724066	0.897605	0
GO:0048583	regulation of response to stimulus	165	0.194237	0.850723	0.849441	0.899647	0
GO:0045333	cellular respiration	42	0.246179	0.850244	0.719608	0.899749	0
GO:0006662	glycerol ether metabolic process	29	0.267225	0.848941	0.701629	0.901637	0
GO:0048585	negative regulation of response to stimulus	28	0.271454	0.847932	0.690041	0.902828	0
GO:0051668	localization within membrane	12	0.339387	0.847682	0.664964	0.902472	0
GO:0016701	oxidoreductase activity, acting on single donors with incorporation of molecular oxygen	62	0.225952	0.847462	0.761468	0.90201	0
GO:0000795	synaptonemal complex	13	0.331085	0.847185	0.674466	0.901698	0
GO:0009411	response to UV	38	0.250346	0.846135	0.723593	0.903011	0
GO:0009072	aromatic amino acid family metabolic process	24	0.282629	0.846025	0.71174	0.902358	0
GO:0030203	glycosaminoglycan metabolic process	47	0.241693	0.845918	0.734457	0.901699	0
GO:0042158	lipoprotein biosynthetic process	52	0.233117	0.84568	0.737425	0.901319	0
GO:0021510	spinal cord development	10	0.35193	0.845274	0.656315	0.901288	0
GO:0006638	neutral lipid metabolic process	27	0.27432	0.844925	0.679381	0.901143	0
GO:0002252	immune effector process	125	0.200934	0.844465	0.812	0.901201	0
GO:0048477	oogenesis	16	0.308265	0.843486	0.699805	0.90235	0
GO:0033554	cellular response to stress	33	0.257061	0.84175	0.72766	0.90493	0
GO:0016486	peptide hormone processing	11	0.345435	0.841255	0.68125	0.905017	0
GO:0005326	neurotransmitter transporter activity	23	0.280052	0.840078	0.688363	0.90651	0
GO:0043388	positive regulation of DNA binding	34	0.257101	0.839516	0.714144	0.906788	0
GO:0051213	dioxygenase activity	61	0.229045	0.839283	0.754601	0.906379	0
GO:0015297	antiporter activity	50	0.235686	0.839226	0.744533	0.90563	0
GO:0000060	protein import into nucleus, translocation	22	0.280173	0.838805	0.685924	0.905576	0
GO:0005537	mannose binding	12	0.333357	0.838361	0.678854	0.905563	0
GO:0007189	activation of adenylate cyclase activity by G-protein signaling pathway	18	0.295417	0.838352	0.679474	0.904714	0
GO:0034483	heparan sulfate sulfotransferase activity	11	0.342112	0.838233	0.673653	0.904078	0
GO:0004693	cyclin-dependent protein kinase activity	27	0.269733	0.836246	0.706878	0.907094	0
GO:0006739	NADP metabolic process	12	0.331628	0.836101	0.663673	0.90652	0
GO:0055072	iron ion homeostasis	21	0.28428	0.834134	0.700897	0.909494	0
GO:0017046	peptide hormone binding	10	0.345869	0.833866	0.684318	0.909121	0
GO:0008376	acetylgalactosaminyltransferase activity	31	0.258898	0.833701	0.735621	0.908579	0
GO:0006476	protein amino acid deacetylation	17	0.299604	0.833212	0.704985	0.908651	0
GO:0050702	interleukin-1 beta secretion	13	0.319511	0.831757	0.677228	0.910565	0
GO:0035250	UDP-galactosyltransferase activity	17	0.297392	0.831317	0.688064	0.910535	0
GO:0051048	negative regulation of secretion	28	0.263881	0.827937	0.737525	0.916094	0
GO:0032844	regulation of homeostatic process	15	0.31256	0.827861	0.680628	0.915369	0
GO:0005242	inward rectifier potassium channel activity	19	0.291167	0.827364	0.706365	0.915438	0
GO:0015238	drug transporter activity	16	0.303468	0.826825	0.705015	0.915585	0
GO:0050701	interleukin-1 secretion	13	0.319511	0.826485	0.685891	0.91535	0
GO:0051348	negative regulation of transferase activity	59	0.223017	0.824953	0.78907	0.917275	0
GO:0008076	voltage-gated potassium channel complex	85	0.20931	0.824379	0.830208	0.917438	0
GO:0019903	protein phosphatase binding	14	0.307415	0.823154	0.721493	0.918858	0
GO:0015106	bicarbonate transmembrane transporter activity	13	0.316635	0.822534	0.697062	0.919105	0
GO:0006497	protein amino acid lipidation	48	0.23297	0.820702	0.765043	0.921582	0
GO:0004222	metalloendopeptidase activity	76	0.210656	0.820544	0.80957	0.920989	0
GO:0045767	regulation of anti-apoptosis	12	0.324791	0.819215	0.700694	0.922542	0
GO:0000956	nuclear-transcribed mRNA catabolic process	24	0.275547	0.818915	0.708533	0.922236	0
GO:0051259	protein oligomerization	65	0.218443	0.818797	0.806387	0.921593	0
GO:0015380	anion exchanger activity	13	0.316635	0.818244	0.693794	0.921745	0
GO:0006402	mRNA catabolic process	29	0.256647	0.818122	0.761707	0.921104	0
GO:0022625	cytosolic large ribosomal subunit	35	0.247696	0.817315	0.742468	0.921704	0
GO:0022414	reproductive process	279	0.176805	0.817248	0.969231	0.920963	0
GO:0032947	protein complex scaffold	19	0.287962	0.815917	0.733813	0.922415	0
GO:0030863	cortical cytoskeleton	25	0.268363	0.815256	0.724852	0.922748	0
GO:0003774	motor activity	142	0.19089	0.81467	0.898683	0.922886	0
GO:0007127	meiosis I	30	0.25348	0.814229	0.735692	0.922797	0
GO:0005769	early endosome	59	0.219479	0.812142	0.818002	0.925636	0
GO:0044433	cytoplasmic vesicle part	150	0.189878	0.812134	0.898622	0.924798	0
GO:0031348	negative regulation of defense response	12	0.324617	0.811678	0.719403	0.924727	0
GO:0051098	regulation of binding	80	0.208366	0.810605	0.829851	0.925768	0
GO:0030198	extracellular matrix organization	44	0.233539	0.810491	0.785642	0.925105	0
GO:0002573	myeloid leukocyte differentiation	32	0.24968	0.809512	0.787968	0.925936	0
GO:0040018	positive regulation of multicellular organism growth	12	0.319866	0.80919	0.708119	0.925662	0
GO:0044236	multicellular organismal metabolic process	26	0.259698	0.808876	0.729702	0.925352	0
GO:0001890	placenta development	16	0.297956	0.808241	0.72584	0.925588	0
GO:0031401	positive regulation of protein modification process	49	0.224537	0.808063	0.784491	0.925041	0
GO:0030035	microspike assembly	14	0.308947	0.805619	0.731855	0.928346	0
GO:0007041	lysosomal transport	15	0.302652	0.805203	0.73506	0.9282	0
GO:0030145	manganese ion binding	146	0.186895	0.80454	0.90439	0.928463	0
GO:0030510	regulation of BMP signaling pathway	12	0.316416	0.804389	0.726547	0.927867	0
GO:0043601	nuclear replisome	14	0.305957	0.803705	0.741	0.928152	0
GO:0016032	viral reproduction	67	0.213666	0.802403	0.841463	0.929421	0
GO:0019239	deaminase activity	26	0.2623	0.802088	0.750495	0.929096	0
GO:0030894	replisome	14	0.305957	0.801999	0.739487	0.928394	0
GO:0004197	cysteine-type endopeptidase activity	46	0.228074	0.800876	0.808636	0.929412	0
GO:0000051	NA	15	0.293631	0.799269	0.73209	0.931192	0
GO:0006471	protein amino acid ADP-ribosylation	19	0.278838	0.798573	0.757451	0.931473	0
GO:0015149	hexose transmembrane transporter activity	14	0.296378	0.798209	0.728457	0.931236	0
GO:0001664	G-protein-coupled receptor binding	72	0.210228	0.797613	0.8516	0.931345	0
GO:0001839	neural plate morphogenesis	18	0.27931	0.796701	0.739698	0.93193	0
GO:0005355	glucose transmembrane transporter activity	13	0.306349	0.796346	0.732292	0.931644	0
GO:0030660	Golgi-associated vesicle membrane	33	0.245842	0.795621	0.793909	0.931936	0
GO:0002274	myeloid leukocyte activation	28	0.251605	0.795574	0.780738	0.931163	0
GO:0045740	positive regulation of DNA replication	15	0.293459	0.795017	0.739626	0.93121	0
GO:0030031	cell projection assembly	53	0.219302	0.793827	0.827957	0.932223	0
GO:0007034	vacuolar transport	22	0.271148	0.793353	0.767276	0.932124	0
GO:0030665	clathrin coated vesicle membrane	25	0.255354	0.793301	0.754049	0.931361	0
GO:0008307	structural constituent of muscle	40	0.231069	0.793242	0.801217	0.930611	0
GO:0051099	positive regulation of binding	37	0.234719	0.791625	0.811	0.932264	0
GO:0001816	cytokine production	127	0.188262	0.79149	0.919962	0.931646	0
GO:0001841	neural tube formation	18	0.27931	0.788653	0.770149	0.935187	0
GO:0009144	purine nucleoside triphosphate metabolic process	46	0.22038	0.787884	0.853119	0.935497	0
GO:0046489	phosphoinositide biosynthetic process	39	0.23076	0.784779	0.815574	0.939406	0
GO:0009205	purine ribonucleoside triphosphate metabolic process	46	0.22038	0.782079	0.837891	0.942608	0
GO:0005501	retinoid binding	16	0.283809	0.781486	0.75739	0.94267	0
GO:0006006	glucose metabolic process	103	0.193715	0.781379	0.914521	0.941993	0
GO:0002768	immune response-regulating cell surface receptor signaling pathway	28	0.248061	0.780399	0.807415	0.942576	0
GO:0046209	nitric oxide metabolic process	23	0.26143	0.77833	0.775595	0.944802	0
GO:0015145	monosaccharide transmembrane transporter activity	15	0.28809	0.778012	0.764648	0.944421	0
GO:0005100	Rho GTPase activator activity	25	0.256185	0.777502	0.792079	0.94429	0
GO:0019840	isoprenoid binding	16	0.283809	0.777471	0.762918	0.943496	0
GO:0006625	protein targeting to peroxisome	12	0.307914	0.776814	0.753968	0.943603	0
GO:0006809	nitric oxide biosynthetic process	23	0.26143	0.776528	0.798411	0.943147	0
GO:0016358	dendrite development	14	0.292562	0.776312	0.765445	0.942616	0
GO:0004407	histone deacetylase activity	18	0.276553	0.775881	0.783038	0.942406	0
GO:0045026	plasma membrane fusion	12	0.311137	0.775844	0.75736	0.941626	0
GO:0016854	racemase and epimerase activity	12	0.30814	0.77463	0.738555	0.942554	0
GO:0031625	ubiquitin protein ligase binding	12	0.303531	0.772672	0.763636	0.944452	0
GO:0048584	positive regulation of response to stimulus	110	0.186659	0.772084	0.929142	0.944428	0
GO:0033017	sarcoplasmic reticulum membrane	11	0.313211	0.770527	0.744835	0.945727	0
GO:0033558	protein deacetylase activity	19	0.265511	0.764255	0.780041	0.953425	0
GO:0015108	chloride transmembrane transporter activity	15	0.277871	0.760485	0.801426	0.957645	0
GO:0043168	anion binding	61	0.202997	0.758889	0.888438	0.958884	0
GO:0044275	cellular carbohydrate catabolic process	90	0.190701	0.758123	0.924152	0.959054	0
GO:0001936	regulation of endothelial cell proliferation	22	0.252708	0.756587	0.821713	0.960147	0
GO:0006919	activation of caspase activity	39	0.222628	0.755858	0.866532	0.960252	0
GO:0050900	leukocyte migration	38	0.224967	0.755558	0.857858	0.959806	0
GO:0006890	retrograde vesicle-mediated transport, Golgi to ER	18	0.264621	0.753163	0.809278	0.961997	0
GO:0031404	chloride ion binding	61	0.202997	0.752856	0.902637	0.961538	0
GO:0007172	signal complex assembly	11	0.303481	0.75219	0.785288	0.96154	0
GO:0051289	protein homotetramerization	10	0.307113	0.748808	0.774	0.964935	0
GO:0050832	defense response to fungus	11	0.300191	0.748381	0.796731	0.964626	0
GO:0002699	positive regulation of immune effector process	15	0.279871	0.747988	0.81459	0.964244	0
GO:0030864	cortical actin cytoskeleton	16	0.275722	0.74783	0.805763	0.963602	0
GO:0016769	transferase activity, transferring nitrogenous groups	29	0.239682	0.74676	0.844169	0.964037	0
GO:0006084	acetyl-CoA metabolic process	27	0.239461	0.746297	0.850643	0.963744	0
GO:0042147	retrograde transport, endosome to Golgi	10	0.313	0.746001	0.777429	0.963262	0
GO:0030833	regulation of actin filament polymerization	23	0.248445	0.741665	0.8389	0.967651	0
GO:0008138	protein tyrosine/serine/threonine phosphatase activity	40	0.218769	0.73635	0.89561	0.973055	0
GO:0032635	interleukin-6 production	19	0.261528	0.735258	0.837838	0.97345	0
GO:0019213	deacetylase activity	22	0.247435	0.733815	0.848633	0.974239	0
GO:0006633	fatty acid biosynthetic process	65	0.195707	0.732631	0.923828	0.974687	0
GO:0007566	embryo implantation	12	0.286557	0.732141	0.797325	0.97438	0
GO:0043407	negative regulation of MAP kinase activity	27	0.231961	0.731905	0.865949	0.973812	0
GO:0007602	phototransduction	24	0.241738	0.730163	0.860772	0.974869	0
GO:0045088	regulation of innate immune response	18	0.262265	0.728485	0.822581	0.975909	0
GO:0050821	protein stabilization	18	0.260786	0.726112	0.835419	0.977682	0
GO:0043574	peroxisomal transport	13	0.278359	0.725308	0.842159	0.977707	0
GO:0009069	serine family amino acid metabolic process	27	0.233849	0.725035	0.881687	0.977161	0
GO:0050709	negative regulation of protein secretion	11	0.295136	0.724374	0.8	0.977	0
GO:0004835	tubulin-tyrosine ligase activity	13	0.279097	0.723757	0.826561	0.976797	0
GO:0048193	Golgi vesicle transport	89	0.182591	0.720724	0.961066	0.979122	0
GO:0006376	mRNA splice site selection	13	0.277574	0.719455	0.82241	0.97958	0
GO:0030662	coated vesicle membrane	42	0.20812	0.717364	0.915392	0.980876	0
GO:0030641	regulation of cellular pH	14	0.27843	0.717033	0.844221	0.980377	0
GO:0006091	generation of precursor metabolites and energy	237	0.157605	0.716178	0.996948	0.980406	0
GO:0042379	chemokine receptor binding	47	0.200334	0.714193	0.937563	0.981527	0
GO:0043280	positive regulation of caspase activity	43	0.207972	0.7129	0.921154	0.981939	0
GO:0008656	caspase activator activity	14	0.274948	0.712742	0.849806	0.981247	0
GO:0008009	chemokine activity	46	0.207608	0.712563	0.916091	0.980603	0
GO:0050962	detection of light stimulus involved in sensory perception	26	0.228531	0.710951	0.888	0.981371	0
GO:0050908	detection of light stimulus involved in visual perception	26	0.228531	0.710757	0.877301	0.980735	0
GO:0016505	apoptotic protease activator activity	16	0.262614	0.707668	0.854822	0.982817	0
GO:0048592	eye morphogenesis	22	0.237581	0.701306	0.87234	0.987851	0
GO:0051057	positive regulation of small GTPase mediated signal transduction	10	0.291445	0.700058	0.851475	0.988104	0
GO:0030120	vesicle coat	35	0.211027	0.699273	0.914373	0.987945	0
GO:0019318	hexose metabolic process	139	0.162583	0.697848	0.990272	0.988364	0
GO:0042157	lipoprotein metabolic process	68	0.184315	0.6977	0.951143	0.987656	0
GO:0030384	phosphoinositide metabolic process	61	0.18895	0.6977	0.957819	0.986819	0
GO:0050848	regulation of calcium-mediated signaling	11	0.279347	0.696725	0.853491	0.986793	0
GO:0005996	monosaccharide metabolic process	144	0.162426	0.696187	0.993151	0.986424	0
GO:0051251	positive regulation of lymphocyte activation	56	0.191562	0.695904	0.949749	0.985829	0
GO:0016504	protease activator activity	18	0.248001	0.69506	0.888889	0.985711	0
GO:0045055	regulated secretory pathway	13	0.26571	0.693106	0.864625	0.986571	0
GO:0043281	regulation of caspase activity	53	0.190253	0.690078	0.953815	0.988311	0
GO:0006650	glycerophospholipid metabolic process	85	0.174946	0.690068	0.976812	0.987487	0
GO:0005328	neurotransmitter:sodium symporter activity	20	0.239303	0.688438	0.885149	0.988034	0
GO:0002706	regulation of lymphocyte mediated immunity	18	0.242401	0.684123	0.884103	0.990702	0
GO:0016667	oxidoreductase activity, acting on sulfur group of donors	33	0.207866	0.683144	0.938185	0.990663	0
GO:0002703	regulation of leukocyte mediated immunity	18	0.242401	0.682401	0.881944	0.990418	0
GO:0003711	transcription elongation regulator activity	20	0.23544	0.681528	0.889706	0.990272	0
GO:0050864	regulation of B cell activation	27	0.21925	0.680537	0.926002	0.990228	0
GO:0001776	leukocyte homeostasis	13	0.26325	0.680431	0.876238	0.989482	0
GO:0004806	triacylglycerol lipase activity	15	0.251078	0.676294	0.898785	0.991847	0
GO:0016813	hydrolase activity, acting on carbon-nitrogen (but not peptide) bonds, in linear amidines	11	0.273771	0.675579	0.869215	0.991572	0
GO:0050663	cytokine secretion	25	0.221729	0.674866	0.922849	0.991272	0
GO:0006749	glutathione metabolic process	19	0.237318	0.674631	0.905504	0.99062	0
GO:0004970	ionotropic glutamate receptor activity	18	0.242884	0.673025	0.887195	0.991005	0
GO:0009881	photoreceptor activity	13	0.262221	0.670316	0.880268	0.992191	0
GO:0009145	purine nucleoside triphosphate biosynthetic process	36	0.202024	0.668932	0.948052	0.99234	0
GO:0004016	adenylate cyclase activity	11	0.270679	0.668926	0.887	0.991517	0
GO:0009206	purine ribonucleoside triphosphate biosynthetic process	36	0.202024	0.668832	0.938114	0.990763	0
GO:0005234	extracellular-glutamate-gated ion channel activity	19	0.231128	0.667861	0.908644	0.990644	0
GO:0015459	potassium channel regulator activity	19	0.230695	0.666244	0.90198	0.99098	0
GO:0006887	exocytosis	83	0.170205	0.666173	0.978745	0.990203	0
GO:0052548	regulation of endopeptidase activity	55	0.182165	0.661285	0.974773	0.992715	0
GO:0006525	arginine metabolic process	10	0.276302	0.660945	0.899789	0.992135	0
GO:0006110	regulation of glycolysis	10	0.27058	0.660838	0.873016	0.991385	0
GO:0009566	fertilization	52	0.185494	0.655604	0.973214	0.994055	0
GO:0031231	intrinsic to peroxisomal membrane	12	0.255651	0.652986	0.893744	0.994892	0
GO:0005779	integral to peroxisomal membrane	12	0.255651	0.651447	0.887745	0.995052	0
GO:0051604	protein maturation	18	0.233324	0.649573	0.928138	0.995351	0
GO:0052547	regulation of peptidase activity	56	0.17706	0.648692	0.9801	0.995105	0
GO:0006607	NLS-bearing substrate import into nucleus	13	0.252251	0.647993	0.886792	0.994683	0
GO:0005246	calcium channel regulator activity	10	0.269743	0.642185	0.888783	0.997315	0
GO:0030140	trans-Golgi network transport vesicle	23	0.212971	0.641115	0.925101	0.997103	0
GO:0005844	polysome	10	0.263886	0.639714	0.900497	0.997075	0
GO:0022408	negative regulation of cell-cell adhesion	16	0.233771	0.639338	0.930664	0.996477	0
GO:0005801	cis-Golgi network	11	0.261817	0.638868	0.906027	0.995914	0
GO:0009584	detection of visible light	27	0.20469	0.638471	0.945473	0.995312	0
GO:0051173	positive regulation of nitrogen compound metabolic process	12	0.253493	0.632416	0.903904	0.997713	0
GO:0016254	preassembly of GPI anchor in ER membrane	17	0.226012	0.630809	0.931282	0.99773	0
GO:0001935	endothelial cell proliferation	26	0.200722	0.630594	0.954683	0.997031	0
GO:0045296	cadherin binding	10	0.261288	0.629047	0.921986	0.997024	0
GO:0030595	leukocyte chemotaxis	24	0.207296	0.62582	0.952724	0.99786	0
GO:0009075	histidine family amino acid metabolic process	11	0.251654	0.617157	0.914487	1	0
GO:0006547	histidine metabolic process	11	0.251654	0.616532	0.927363	1	0
GO:0032623	interleukin-2 production	19	0.217988	0.616435	0.940644	0.999914	0
GO:0008584	male gonad development	21	0.209089	0.612329	0.950593	1	0
GO:0034220	transmembrane ion transport	20	0.212346	0.611031	0.954637	1	0
GO:0048199	vesicle targeting, to, from or within Golgi	12	0.237226	0.595409	0.925281	1	0
GO:0031349	positive regulation of defense response	29	0.186888	0.59497	0.973388	1	0
GO:0045104	intermediate filament cytoskeleton organization	12	0.235226	0.593076	0.941591	1	0
GO:0048194	Golgi vesicle budding	11	0.237214	0.592611	0.948025	1	0
GO:0046394	carboxylic acid biosynthetic process	75	0.151022	0.587108	0.996917	1	0
GO:0016053	organic acid biosynthetic process	75	0.151022	0.578452	0.998958	1	0
GO:0048220	cis-Golgi to rough ER vesicle-mediated transport	10	0.237202	0.57211	0.930373	1	0
GO:0009988	cell-cell recognition	15	0.213818	0.570984	0.963377	1	0
GO:0006536	glutamate metabolic process	12	0.222933	0.570663	0.961655	1	0
GO:0048200	Golgi transport vesicle coating	10	0.237202	0.570179	0.943032	1	0
GO:0048205	COPI coating of Golgi vesicle	10	0.237202	0.56725	0.953141	1	0
GO:0048204	vesicle targeting, inter-Golgi cisterna	10	0.237202	0.566663	0.954545	1	0
GO:0006505	GPI anchor metabolic process	31	0.176037	0.565737	0.980866	1	0
GO:0048219	inter-Golgi cisterna vesicle-mediated transport	10	0.237202	0.563585	0.958864	1	0
GO:0008395	steroid hydroxylase activity	13	0.215486	0.563343	0.956392	1	0
GO:0006801	superoxide metabolic process	17	0.203888	0.563037	0.973	1	0
GO:0006506	GPI anchor biosynthetic process	31	0.176037	0.562697	0.984894	1	0
GO:0008308	voltage-gated anion channel activity	21	0.194492	0.560875	0.979798	1	0
GO:0048206	vesicle targeting, cis-Golgi to rough ER	10	0.237202	0.560138	0.953876	1	0
GO:0030663	COPI coated vesicle membrane	10	0.233702	0.560025	0.958661	1	0
GO:0042058	regulation of epidermal growth factor receptor signaling pathway	12	0.223679	0.559988	0.959596	1	0
GO:0030126	COPI vesicle coat	10	0.233702	0.559687	0.954927	1	0
GO:0032321	positive regulation of Rho GTPase activity	10	0.227413	0.553569	0.964358	1	0
GO:0043471	regulation of cellular carbohydrate catabolic process	11	0.218614	0.541759	0.958534	1	0
GO:0043470	regulation of carbohydrate catabolic process	11	0.218614	0.541069	0.974026	1	0
GO:0045103	intermediate filament-based process	13	0.20962	0.540856	0.968074	1	0
GO:0002444	myeloid leukocyte mediated immunity	11	0.220031	0.537596	0.967164	1	0
GO:0016849	phosphorus-oxygen lyase activity	21	0.182517	0.530229	0.982456	1	0
GO:0034104	negative regulation of tissue remodeling	10	0.221816	0.529769	0.971074	1	0
GO:0006544	glycine metabolic process	15	0.198685	0.526846	0.982671	1	0
GO:0046851	negative regulation of bone remodeling	10	0.221816	0.526617	0.948718	1	0
GO:0030593	neutrophil chemotaxis	12	0.205165	0.52329	0.980732	1	0
GO:0009620	response to fungus	18	0.185469	0.518204	0.985477	1	0
GO:0051591	response to cAMP	11	0.208446	0.516281	0.970472	1	0
GO:0032569	specific transcription from RNA polymerase II promoter	11	0.207312	0.508963	0.981781	1	0
GO:0010551	regulation of specific transcription from RNA polymerase II promoter	11	0.207312	0.508176	0.980276	1	0
GO:0009395	phospholipid catabolic process	14	0.190149	0.506361	0.984678	0.999827	0
GO:0006414	translational elongation	101	0.12356	0.499656	1	0.999945	0
GO:0016339	calcium-dependent cell-cell adhesion	22	0.16495	0.494845	0.994861	0.999766	0
GO:0034330	cell junction organization	23	0.165678	0.493051	0.996907	0.999195	0
GO:0032320	positive regulation of Ras GTPase activity	12	0.189035	0.475506	0.990731	1	0
GO:0022627	cytosolic small ribosomal subunit	32	0.142062	0.464578	0.999015	1	0
GO:0051051	negative regulation of transport	34	0.132035	0.43883	1	1	0
GO:0030545	receptor regulator activity	15	0.162312	0.437395	0.99497	1	0
GO:0016597	amino acid binding	14	0.156466	0.416619	0.999001	1	0
GO:0051353	positive regulation of oxidoreductase activity	10	0.173115	0.414054	0.995811	0.999875	0
GO:0032386	regulation of intracellular transport	39	0.11993	0.404794	1	0.99932	0

## Sheet: EBC_24h_NT_All
ID	DESCRIPTION	SIZE	ES	NES	P-VALUE	FDR	Sig?
GO:0043296	apical junction complex	82	-0.545617	-2.16255	0	0.0121518	1
GO:0002504	antigen processing and presentation of peptide or polysaccharide antigen via MHC class II	14	-0.81376	-2.14207	0	0.00952709	1
GO:0016327	apicolateral plasma membrane	84	-0.532239	-2.10911	0	0.0109427	1
GO:0005923	tight junction	68	-0.55708	-2.08925	0	0.0123234	1
GO:0005548	phospholipid transporter activity	28	-0.668282	-2.07962	0	0.0116493	1
GO:0042613	MHC class II protein complex	12	-0.821923	-2.05972	0	0.0140444	1
GO:0006869	lipid transport	105	-0.488679	-1.98044	0	0.0437494	1
GO:0032395	MHC class II receptor activity	11	-0.820283	-1.97324	0	0.0421938	1
GO:0015914	phospholipid transport	26	-0.638388	-1.94587	0	0.056321	0
GO:0016323	basolateral plasma membrane	100	-0.467418	-1.90658	0.000974659	0.0878757	0
GO:0051480	cytosolic calcium ion homeostasis	66	-0.498663	-1.88656	0	0.104387	0
GO:0005911	cell-cell junction	137	-0.443318	-1.8773	0	0.108207	0
GO:0007204	elevation of cytosolic calcium ion concentration	66	-0.498663	-1.8748	0	0.103419	0
GO:0005903	brush border	20	-0.644535	-1.86103	0.0020284	0.115129	0
GO:0015247	aminophospholipid transporter activity	15	-0.68157	-1.84825	0.0040201	0.12745	0
GO:0004364	glutathione transferase activity	21	-0.629254	-1.84375	0.000970874	0.126612	0
GO:0042611	MHC protein complex	32	-0.572684	-1.84085	0.00287081	0.123032	0
GO:0005319	lipid transporter activity	74	-0.472208	-1.81802	0.00197044	0.153048	0
GO:0030169	low-density lipoprotein binding	18	-0.644395	-1.80849	0.00302115	0.161711	0
GO:0005070	SH3/SH2 adaptor activity	47	-0.50542	-1.78747	0	0.196124	0
GO:0004012	phospholipid-translocating ATPase activity	15	-0.68157	-1.7848	0.00593472	0.19237	0
GO:0019882	antigen processing and presentation	54	-0.489342	-1.76699	0	0.225554	0
GO:0019199	transmembrane receptor protein kinase activity	82	-0.449043	-1.76154	0	0.228745	0
GO:0008373	sialyltransferase activity	19	-0.613544	-1.75906	0.00486381	0.22435	0
GO:0060113	inner ear receptor cell differentiation	16	-0.633182	-1.75444	0.00693069	0.226075	0
GO:0030218	erythrocyte differentiation	35	-0.533263	-1.75413	0.00606673	0.218192	0
GO:0034101	erythrocyte homeostasis	36	-0.524726	-1.75163	0.00296443	0.215857	0
GO:0030855	epithelial cell differentiation	38	-0.521404	-1.74869	0.005923	0.2151	0
GO:0001952	regulation of cell-matrix adhesion	13	-0.665095	-1.73836	0.0105566	0.232118	0
GO:0006959	humoral immune response	68	-0.456898	-1.73648	0.001	0.228671	0
GO:0004714	transmembrane receptor protein tyrosine kinase activity	68	-0.456786	-1.73383	0.00198807	0.227406	0
GO:0042490	mechanoreceptor differentiation	16	-0.633182	-1.7334	0.011976	0.221229	0
GO:0009410	response to xenobiotic stimulus	30	-0.540408	-1.71923	0.00473485	0.247106	0
GO:0007271	synaptic transmission, cholinergic	14	-0.645664	-1.71891	0.00798403	0.240586	0
GO:0008191	metalloendopeptidase inhibitor activity	10	-0.711587	-1.71345	0.0126336	0.246812	0
GO:0006805	xenobiotic metabolic process	27	-0.549868	-1.71086	0.0105062	0.246158	0
GO:0010563	negative regulation of phosphorus metabolic process	20	-0.590179	-1.70663	0.0121457	0.249335	0
GO:0019825	oxygen binding	33	-0.520054	-1.7066	0.0125	0.242857	0
GO:0005545	phosphatidylinositol binding	15	-0.630286	-1.69247	0.013579	0.271214	0
GO:0045936	negative regulation of phosphate metabolic process	20	-0.590179	-1.69108	0.0109671	0.26783	0
GO:0048747	muscle fiber development	48	-0.482774	-1.69056	0.00511247	0.262552	0
GO:0050868	negative regulation of T cell activation	16	-0.614564	-1.68949	0.0144788	0.258864	0
GO:0042326	negative regulation of phosphorylation	19	-0.592976	-1.68624	0.0133843	0.261247	0
GO:0005774	vacuolar membrane	69	-0.441011	-1.68608	0.00197433	0.255718	0
GO:0045778	positive regulation of ossification	14	-0.642429	-1.68606	0.0136187	0.250165	0
GO:0060090	molecular adaptor activity	59	-0.451724	-1.68433	0.00194932	0.248935	0
GO:0030501	positive regulation of bone mineralization	13	-0.655497	-1.68284	0.0166667	0.246992	0
GO:0048741	skeletal muscle fiber development	47	-0.475677	-1.6826	0.00491642	0.24219	0
GO:0001708	cell fate specification	15	-0.627747	-1.6816	0.016444	0.23926	0
GO:0030054	cell junction	414	-0.343797	-1.67046	0	0.259836	0
GO:0045095	keratin filament	31	-0.522135	-1.66813	0.00487805	0.260012	0
GO:0060191	regulation of lipase activity	14	-0.626468	-1.66313	0.023374	0.267202	0
GO:0035315	hair cell differentiation	19	-0.584331	-1.66193	0.0146484	0.265065	0
GO:0002286	T cell activation during immune response	11	-0.66979	-1.65966	0.013579	0.265476	0
GO:0000786	nucleosome	53	-0.460452	-1.65893	0.00491642	0.262257	0
GO:0046852	positive regulation of bone remodeling	16	-0.604313	-1.65637	0.0151668	0.263512	0
GO:0034105	positive regulation of tissue remodeling	16	-0.604313	-1.65609	0.0165975	0.259623	0
GO:0043235	receptor complex	85	-0.418845	-1.65224	0	0.263734	0
GO:0014704	intercalated disc	38	-0.488813	-1.6505	0.00690335	0.263244	0
GO:0016500	protein-hormone receptor activity	12	-0.658612	-1.64939	0.0260521	0.261447	0
GO:0002285	lymphocyte activation during immune response	11	-0.66979	-1.64885	0.0233236	0.258506	0
GO:0002294	CD4-positive, alpha-beta T cell differentiation during immune response	11	-0.66979	-1.64521	0.0227273	0.262707	0
GO:0002292	T cell differentiation during immune response	11	-0.66979	-1.6447	0.0237113	0.259689	0
GO:0045667	regulation of osteoblast differentiation	18	-0.589287	-1.64371	0.0145631	0.257849	0
GO:0002293	alpha-beta T cell differentiation during immune response	11	-0.66979	-1.64264	0.0131313	0.256349	0
GO:0007530	sex determination	20	-0.567829	-1.64157	0.0177866	0.254788	0
GO:0042093	T-helper cell differentiation	11	-0.66979	-1.64069	0.0240722	0.253021	0
GO:0017015	regulation of transforming growth factor beta receptor signaling pathway	20	-0.578447	-1.63939	0.010142	0.252053	0
GO:0007160	cell-matrix adhesion	77	-0.418683	-1.63474	0.0040282	0.258648	0
GO:0016820	hydrolase activity, acting on acid anhydrides, catalyzing transmembrane movement of substances	114	-0.397584	-1.63361	0.00299401	0.2574	0
GO:0042626	ATPase activity, coupled to transmembrane movement of substances	112	-0.396119	-1.63351	0.00308642	0.254022	0
GO:0001649	osteoblast differentiation	32	-0.504094	-1.6333	0.00999001	0.250995	0
GO:0043367	CD4-positive, alpha beta T cell differentiation	12	-0.645797	-1.63221	0.0233236	0.249595	0
GO:0004993	serotonin receptor activity	12	-0.652605	-1.62982	0.0153846	0.251224	0
GO:0042417	dopamine metabolic process	13	-0.63724	-1.62923	0.0220441	0.249163	0
GO:0009250	glucan biosynthetic process	14	-0.616624	-1.629	0.0158888	0.246306	0
GO:0043492	ATPase activity, coupled to movement of substances	113	-0.392256	-1.61884	0.00302419	0.264476	0
GO:0005097	Rab GTPase activator activity	46	-0.462888	-1.61884	0.011022	0.261086	0
GO:0048332	mesoderm morphogenesis	16	-0.592847	-1.6148	0.0178042	0.26693	0
GO:0005978	glycogen biosynthetic process	14	-0.616624	-1.61378	0.0244151	0.265742	0
GO:0005126	hematopoietin/interferon-class (D200-domain) cytokine receptor binding	45	-0.464666	-1.61024	0.0117647	0.270291	0
GO:0045785	positive regulation of cell adhesion	14	-0.61058	-1.6062	0.0255102	0.275836	0
GO:0030551	cyclic nucleotide binding	21	-0.557981	-1.60526	0.0155642	0.274639	0
GO:0008344	adult locomotory behavior	16	-0.59417	-1.60508	0.0175439	0.271772	0
GO:0044437	vacuolar part	73	-0.415125	-1.60406	0.00618557	0.271001	0
GO:0005604	basement membrane	50	-0.449952	-1.6015	0.00595238	0.273458	0
GO:0006112	energy reserve metabolic process	45	-0.454577	-1.60127	0.00501505	0.270851	0
GO:0030173	integral to Golgi membrane	39	-0.474125	-1.60086	0.0180361	0.268569	0
GO:0005913	cell-cell adherens junction	13	-0.617635	-1.59444	0.0279653	0.279466	0
GO:0004860	protein kinase inhibitor activity	30	-0.504603	-1.59276	0.0200573	0.279938	0
GO:0030291	protein serine/threonine kinase inhibitor activity	14	-0.614156	-1.5899	0.0248447	0.283045	0
GO:0016010	dystrophin-associated glycoprotein complex	17	-0.558867	-1.58664	0.0296443	0.287294	0
GO:0048872	homeostasis of number of cells	48	-0.45012	-1.58345	0.0131181	0.291301	0
GO:0032483	regulation of Rab protein signal transduction	46	-0.450847	-1.58321	0.0143149	0.288722	0
GO:0032313	regulation of Rab GTPase activity	46	-0.450847	-1.58311	0.0117073	0.285818	0
GO:0019210	kinase inhibitor activity	32	-0.496753	-1.58233	0.0166503	0.28473	0
GO:0042692	muscle cell differentiation	53	-0.435033	-1.58056	0.0120968	0.28586	0
GO:0045596	negative regulation of cell differentiation	72	-0.413761	-1.57998	0.00688299	0.284165	0
GO:0009081	branched chain family amino acid metabolic process	12	-0.62868	-1.57223	0.041461	0.299074	0
GO:0004984	olfactory receptor activity	91	-0.390269	-1.57035	0.0061665	0.300415	0
GO:0032482	Rab protein signal transduction	46	-0.450847	-1.56994	0.00997009	0.298439	0
GO:0042383	sarcolemma	18	-0.559265	-1.56904	0.034749	0.29783	0
GO:0001763	morphogenesis of a branching structure	32	-0.487889	-1.5677	0.0232558	0.29784	0
GO:0031589	cell-substrate adhesion	82	-0.397481	-1.56754	0.00584226	0.295343	0
GO:0007179	transforming growth factor beta receptor signaling pathway	50	-0.446011	-1.56626	0.014985	0.295423	0
GO:0042491	auditory receptor cell differentiation	13	-0.610373	-1.56381	0.024975	0.298046	0
GO:0019717	synaptosome	43	-0.454749	-1.56292	0.0190955	0.297359	0
GO:0007178	transmembrane receptor protein serine/threonine kinase signaling pathway	82	-0.398754	-1.55873	0.00906344	0.304111	0
GO:0048009	insulin-like growth factor receptor signaling pathway	11	-0.627952	-1.55784	0.031185	0.303247	0
GO:0050905	neuromuscular process	25	-0.511124	-1.55631	0.0322275	0.304102	0
GO:0042579	microbody	95	-0.383784	-1.55438	0.0063425	0.305884	0
GO:0005942	phosphoinositide 3-kinase complex	14	-0.585984	-1.55286	0.045221	0.306443	0
GO:0005001	transmembrane receptor protein tyrosine phosphatase activity	18	-0.553127	-1.54955	0.0277228	0.311439	0
GO:0045445	myoblast differentiation	32	-0.479287	-1.5472	0.0261569	0.31373	0
GO:0043531	ADP binding	12	-0.608878	-1.54611	0.0419512	0.31358	0
GO:0016525	negative regulation of angiogenesis	18	-0.549013	-1.54469	0.0365482	0.314475	0
GO:0015114	phosphate transmembrane transporter activity	13	-0.593215	-1.54398	0.028028	0.31325	0
GO:0005777	peroxisome	95	-0.383784	-1.54303	0.00772947	0.312817	0
GO:0009953	dorsal/ventral pattern formation	29	-0.485435	-1.5364	0.0262892	0.325153	0
GO:0006516	glycoprotein catabolic process	15	-0.578093	-1.53387	0.0496032	0.328719	0
GO:0007519	skeletal muscle development	76	-0.393097	-1.53041	0.00861244	0.33439	0
GO:0042982	amyloid precursor protein metabolic process	12	-0.608575	-1.53036	0.0445545	0.331784	0
GO:0005765	lysosomal membrane	56	-0.422313	-1.52997	0.011022	0.329943	0
GO:0015662	ATPase activity, coupled to transmembrane movement of ions, phosphorylative mechanism	50	-0.42794	-1.52974	0.0226155	0.327893	0
GO:0045211	postsynaptic membrane	112	-0.369285	-1.5294	0.0058651	0.326052	0
GO:0016493	C-C chemokine receptor activity	17	-0.548491	-1.52845	0.042471	0.32576	0
GO:0019198	transmembrane receptor protein phosphatase activity	18	-0.553127	-1.5276	0.0385005	0.325002	0
GO:0001518	voltage-gated sodium channel complex	12	-0.608355	-1.52723	0.0383451	0.323291	0
GO:0005344	oxygen transporter activity	13	-0.595047	-1.52562	0.0475248	0.324697	0
GO:0031016	pancreas development	11	-0.616725	-1.52221	0.0455016	0.330459	0
GO:0015671	oxygen transport	13	-0.595047	-1.52181	0.0557244	0.328794	0
GO:0042402	biogenic amine catabolic process	11	-0.622327	-1.52042	0.0486039	0.329558	0
GO:0019957	C-C chemokine binding	17	-0.548491	-1.5158	0.0403846	0.338473	0
GO:0032993	protein-DNA complex	67	-0.403485	-1.51421	0.0142857	0.339594	0
GO:0030674	protein binding, bridging	82	-0.384526	-1.51418	0.00807265	0.337153	0
GO:0006776	vitamin A metabolic process	15	-0.565186	-1.51385	0.0467381	0.335547	0
GO:0017022	myosin binding	13	-0.579632	-1.50664	0.0557621	0.350486	0
GO:0042130	negative regulation of T cell proliferation	10	-0.632972	-1.50626	0.0571142	0.348948	0
GO:0031903	microbody membrane	42	-0.432534	-1.50471	0.0281008	0.350226	0
GO:0006140	regulation of nucleotide metabolic process	10	-0.62702	-1.50073	0.0577865	0.357627	0
GO:0048754	branching morphogenesis of a tube	28	-0.476453	-1.49918	0.0448207	0.358871	0
GO:0050885	neuromuscular process controlling balance	20	-0.524669	-1.49617	0.046169	0.363723	0
GO:0048002	antigen processing and presentation of peptide antigen	19	-0.534344	-1.49487	0.0511848	0.364581	0
GO:0016459	myosin complex	61	-0.397237	-1.49315	0.0204918	0.366387	0
GO:0030834	regulation of actin filament depolymerization	23	-0.499253	-1.48875	0.050495	0.374945	0
GO:0030042	actin filament depolymerization	23	-0.499253	-1.48756	0.0625621	0.375483	0
GO:0045494	photoreceptor cell maintenance	17	-0.53552	-1.48704	0.0603113	0.374317	0
GO:0048662	negative regulation of smooth muscle cell proliferation	10	-0.624445	-1.48508	0.056213	0.376769	0
GO:0005248	voltage-gated sodium channel activity	15	-0.552286	-1.48496	0.0616785	0.374604	0
GO:0002474	antigen processing and presentation of peptide antigen via MHC class I	16	-0.546878	-1.48459	0.0483871	0.373104	0
GO:0030133	transport vesicle	51	-0.414387	-1.48322	0.0261122	0.374097	0
GO:0001933	negative regulation of protein amino acid phosphorylation	10	-0.620065	-1.4828	0.0699904	0.372683	0
GO:0045669	positive regulation of osteoblast differentiation	13	-0.573751	-1.48204	0.0571429	0.372132	0
GO:0005778	peroxisomal membrane	42	-0.432534	-1.48081	0.033092	0.372826	0
GO:0044456	synapse part	124	-0.35269	-1.48058	0.00912779	0.370973	0
GO:0007608	sensory perception of smell	102	-0.363741	-1.47727	0.00963391	0.377112	0
GO:0007584	response to nutrient	49	-0.41677	-1.47606	0.0295858	0.37762	0
GO:0051017	actin filament bundle formation	20	-0.523374	-1.47536	0.0556641	0.376914	0
GO:0033344	cholesterol efflux	11	-0.601842	-1.47388	0.0590513	0.378387	0
GO:0006956	complement activation	36	-0.441834	-1.47299	0.0429142	0.378243	0
GO:0008034	lipoprotein binding	27	-0.471127	-1.47203	0.0456802	0.378321	0
GO:0019207	kinase regulator activity	82	-0.37489	-1.47177	0.0164271	0.376647	0
GO:0046887	positive regulation of hormone secretion	13	-0.56432	-1.46848	0.0682927	0.382551	0
GO:0032011	ARF protein signal transduction	46	-0.415327	-1.46818	0.0397906	0.381025	0
GO:0031032	actomyosin structure organization	17	-0.519948	-1.46739	0.064	0.380748	0
GO:0008514	organic anion transmembrane transporter activity	10	-0.607989	-1.46604	0.0643612	0.381981	0
GO:0031497	chromatin assembly	81	-0.376207	-1.46571	0.0111111	0.380566	0
GO:0002541	activation of plasma proteins during acute inflammatory response	36	-0.441834	-1.46404	0.0395538	0.382555	0
GO:0042625	ATPase activity, coupled to transmembrane movement of ions	76	-0.380794	-1.46309	0.017561	0.382633	0
GO:0032012	regulation of ARF protein signal transduction	45	-0.416251	-1.46139	0.031068	0.384777	0
GO:0050381	NA	25	-0.475839	-1.45747	0.0511811	0.392608	0
GO:0005096	GTPase activator activity	208	-0.323935	-1.45735	0.0040404	0.390627	0
GO:0016538	cyclin-dependent protein kinase regulator activity	15	-0.543428	-1.45561	0.0736434	0.392531	0
GO:0044463	cell projection part	53	-0.401536	-1.45414	0.0326087	0.394191	0
GO:0004033	aldo-keto reductase activity	14	-0.552552	-1.45239	0.0810811	0.396502	0
GO:0007033	vacuole organization	19	-0.508673	-1.45227	0.0768492	0.394568	0
GO:0007167	enzyme linked receptor protein signaling pathway	301	-0.306278	-1.44782	0.000968992	0.403745	0
GO:0015405	P-P-bond-hydrolysis-driven transmembrane transporter activity	123	-0.344168	-1.4473	0.0183861	0.402783	0
GO:0006334	nucleosome assembly	70	-0.378868	-1.4454	0.0355731	0.405597	0
GO:0032318	regulation of Ras GTPase activity	94	-0.359308	-1.44416	0.0187192	0.406629	0
GO:0005086	ARF guanyl-nucleotide exchange factor activity	17	-0.524	-1.44201	0.0852558	0.409994	0
GO:0043087	regulation of GTPase activity	107	-0.346524	-1.44143	0.0110775	0.409209	0
GO:0031667	response to nutrient levels	78	-0.371812	-1.43893	0.028777	0.413534	0
GO:0044420	extracellular matrix part	83	-0.366281	-1.43827	0.0237358	0.41295	0
GO:0015399	primary active transmembrane transporter activity	123	-0.344168	-1.43563	0.018018	0.417756	0
GO:0031214	biomineral formation	95	-0.35635	-1.43529	0.0177165	0.416466	0
GO:0007411	axon guidance	53	-0.397261	-1.43515	0.0332681	0.414626	0
GO:0009084	glutamine family amino acid biosynthetic process	17	-0.513899	-1.43327	0.0793651	0.417343	0
GO:0006706	steroid catabolic process	17	-0.524834	-1.43151	0.0745829	0.419713	0
GO:0005615	extracellular space	457	-0.293772	-1.43139	0	0.417838	0
GO:0048839	inner ear development	38	-0.429632	-1.43021	0.0356779	0.418851	0
GO:0005041	low-density lipoprotein receptor activity	12	-0.568038	-1.42943	0.0856593	0.418725	0
GO:0005773	vacuole	217	-0.317769	-1.4291	0.00700701	0.417384	0
GO:0009100	glycoprotein metabolic process	148	-0.332699	-1.42805	0.0129353	0.417932	0
GO:0008013	beta-catenin binding	11	-0.574607	-1.4279	0.0879447	0.416188	0
GO:0001503	ossification	95	-0.35635	-1.42371	0.0252427	0.424911	0
GO:0002366	leukocyte activation during immune response	12	-0.559114	-1.42345	0.100386	0.423412	0
GO:0042166	acetylcholine binding	20	-0.487726	-1.42314	0.0593385	0.422151	0
GO:0003950	NAD+ ADP-ribosyltransferase activity	23	-0.473932	-1.42297	0.072324	0.420427	0
GO:0007507	heart development	106	-0.345189	-1.42257	0.0201729	0.419349	0
GO:0030835	negative regulation of actin filament depolymerization	22	-0.489681	-1.42256	0.0760976	0.417295	0
GO:0016628	oxidoreductase activity, acting on the CH-CH group of donors, NAD or NADP as acceptor	18	-0.501751	-1.42176	0.0822199	0.417149	0
GO:0001725	stress fiber	14	-0.535578	-1.41769	0.0898204	0.425788	0
GO:0009968	negative regulation of signal transduction	119	-0.342844	-1.4175	0.0148075	0.424239	0
GO:0042632	cholesterol homeostasis	23	-0.469765	-1.41667	0.0690377	0.424305	0
GO:0009311	oligosaccharide metabolic process	20	-0.49022	-1.41574	0.0766807	0.424712	0
GO:0016338	calcium-independent cell-cell adhesion	21	-0.484316	-1.41376	0.0810811	0.427856	0
GO:0004950	chemokine receptor activity	27	-0.44929	-1.4132	0.0671937	0.427348	0
GO:0030111	regulation of Wnt receptor signaling pathway	24	-0.47206	-1.41238	0.069176	0.427465	0
GO:0002263	cell activation during immune response	12	-0.559114	-1.41214	0.105954	0.426039	0
GO:0001569	patterning of blood vessels	11	-0.57875	-1.41212	0.0913605	0.424052	0
GO:0032432	actin filament bundle	14	-0.535578	-1.41202	0.0976096	0.422288	0
GO:0055092	sterol homeostasis	23	-0.469765	-1.412	0.0665381	0.420366	0
GO:0022607	cellular component assembly	128	-0.329693	-1.41029	0.0184466	0.422698	0
GO:0009310	amine catabolic process	67	-0.368733	-1.40988	0.0366972	0.421788	0
GO:0016101	diterpenoid metabolic process	13	-0.548011	-1.40906	0.103653	0.422006	0
GO:0000323	lytic vacuole	194	-0.313727	-1.40878	0.00829016	0.420753	0
GO:0048660	regulation of smooth muscle cell proliferation	22	-0.472043	-1.40645	0.0858586	0.424792	0
GO:0031228	intrinsic to Golgi membrane	49	-0.397385	-1.40456	0.0445736	0.427884	0
GO:0051287	NAD or NADH binding	33	-0.429033	-1.40423	0.0634921	0.426843	0
GO:0005523	tropomyosin binding	13	-0.553197	-1.40402	0.0981713	0.425486	0
GO:0001637	G-protein chemoattractant receptor activity	27	-0.44929	-1.40385	0.0742574	0.424004	0
GO:0009880	embryonic pattern specification	28	-0.445216	-1.40068	0.0703812	0.43036	0
GO:0001523	retinoid metabolic process	13	-0.548011	-1.4004	0.106968	0.429229	0
GO:0016042	lipid catabolic process	151	-0.32409	-1.3991	0.0195695	0.430698	0
GO:0015464	acetylcholine receptor activity	18	-0.496451	-1.39888	0.0823755	0.429353	0
GO:0016469	proton-transporting two-sector ATPase complex	41	-0.409791	-1.39807	0.0695825	0.429354	0
GO:0045786	negative regulation of cell cycle	149	-0.322155	-1.39783	0.0194363	0.428107	0
GO:0016494	C-X-C chemokine receptor activity	10	-0.582896	-1.39727	0.11276	0.427635	0
GO:0007632	visual behavior	12	-0.55494	-1.39572	0.0970971	0.429582	0
GO:0001633	NA	21	-0.471973	-1.39496	0.088845	0.429619	0
GO:0050680	negative regulation of epithelial cell proliferation	12	-0.549466	-1.39434	0.0961727	0.429426	0
GO:0005977	glycogen metabolic process	39	-0.41076	-1.39338	0.056338	0.429983	0
GO:0003779	actin binding	294	-0.294807	-1.39139	0.00402414	0.433298	0
GO:0016408	C-acyltransferase activity	12	-0.551764	-1.39023	0.101937	0.434656	0
GO:0005764	lysosome	194	-0.313727	-1.38982	0.011893	0.433893	0
GO:0006821	chloride transport	52	-0.387436	-1.38744	0.0523614	0.438256	0
GO:0005178	integrin binding	43	-0.400889	-1.38391	0.055	0.445749	0
GO:0007214	gamma-aminobutyric acid signaling pathway	15	-0.51729	-1.38311	0.105058	0.446131	0
GO:0030295	protein kinase activator activity	13	-0.545159	-1.38072	0.111111	0.450574	0
GO:0009991	response to extracellular stimulus	84	-0.353157	-1.3803	0.0436508	0.449772	0
GO:0007612	learning	19	-0.492006	-1.38026	0.0977948	0.447994	0
GO:0051147	regulation of muscle cell differentiation	10	-0.581292	-1.37986	0.120553	0.447246	0
GO:0005021	vascular endothelial growth factor receptor activity	12	-0.546023	-1.37851	0.11276	0.449065	0
GO:0050673	epithelial cell proliferation	33	-0.423254	-1.37812	0.0900099	0.44823	0
GO:0016712	oxidoreductase activity, acting on paired donors, with incorporation or reduction of molecular oxygen, reduced flavin or flavoprotein as one donor, and incorporation of one atom of oxygen	30	-0.430317	-1.37594	0.079397	0.452203	0
GO:0016229	steroid dehydrogenase activity	29	-0.440519	-1.37563	0.0829171	0.451243	0
GO:0034440	lipid oxidation	36	-0.41264	-1.37553	0.0778564	0.449677	0
GO:0001707	mesoderm formation	14	-0.517126	-1.3718	0.114554	0.457645	0
GO:0019395	fatty acid oxidation	36	-0.41264	-1.37176	0.0837487	0.455906	0
GO:0030282	bone mineralization	29	-0.433451	-1.36884	0.090099	0.461805	0
GO:0042325	regulation of phosphorylation	89	-0.34212	-1.3669	0.042	0.465178	0
GO:0055065	metal ion homeostasis	120	-0.326869	-1.36641	0.0193986	0.464667	0
GO:0007606	sensory perception of chemical stimulus	131	-0.320706	-1.36519	0.0190381	0.466129	0
GO:0004601	peroxidase activity	33	-0.415047	-1.36398	0.0859375	0.467539	0
GO:0001666	response to hypoxia	55	-0.374372	-1.36206	0.0653061	0.47101	0
GO:0019958	C-X-C chemokine binding	11	-0.556826	-1.362	0.136863	0.469339	0
GO:0043583	ear development	42	-0.392931	-1.36114	0.0706107	0.469756	0
GO:0006333	chromatin assembly or disassembly	120	-0.328715	-1.36088	0.0327198	0.468681	0
GO:0008047	enzyme activator activity	307	-0.28968	-1.36082	0.00694444	0.467059	0
GO:0009799	determination of symmetry	18	-0.47817	-1.36069	0.117882	0.465647	0
GO:0004620	phospholipase activity	81	-0.345544	-1.35997	0.0458248	0.465826	0
GO:0002455	humoral immune response mediated by circulating immunoglobulin	32	-0.422722	-1.35924	0.0919881	0.466037	0
GO:0015698	inorganic anion transport	151	-0.313949	-1.35866	0.0207305	0.465877	0
GO:0044439	peroxisomal part	46	-0.387391	-1.3579	0.0744139	0.466176	0
GO:0019221	cytokine-mediated signaling pathway	43	-0.388031	-1.35539	0.0879581	0.471127	0
GO:0006875	cellular metal ion homeostasis	119	-0.328196	-1.35457	0.035538	0.471581	0
GO:0048806	genitalia development	12	-0.531936	-1.35412	0.140688	0.470938	0
GO:0009187	cyclic nucleotide metabolic process	40	-0.397608	-1.35324	0.0770732	0.471601	0
GO:0008081	phosphoric diester hydrolase activity	82	-0.346892	-1.35176	0.0475228	0.473842	0
GO:0007368	determination of left/right symmetry	18	-0.47817	-1.35027	0.124502	0.476188	0
GO:0022604	regulation of cell morphogenesis	43	-0.393363	-1.35006	0.0781405	0.474988	0
GO:0033764	steroid dehydrogenase activity, acting on the CH-OH group of donors, NAD or NADP as acceptor	25	-0.439605	-1.34936	0.0990991	0.475167	0
GO:0016684	oxidoreductase activity, acting on peroxide as acceptor	33	-0.415047	-1.3483	0.0931373	0.476416	0
GO:0005496	steroid binding	61	-0.362579	-1.34619	0.0708502	0.480339	0
GO:0005099	Ras GTPase activator activity	84	-0.34159	-1.34584	0.0550193	0.479512	0
GO:0030667	secretory granule membrane	16	-0.492458	-1.34561	0.114146	0.47837	0
GO:0007611	learning or memory	45	-0.385615	-1.3453	0.0921844	0.47744	0
GO:0042734	presynaptic membrane	12	-0.544204	-1.34426	0.123077	0.47841	0
GO:0031402	sodium ion binding	109	-0.323441	-1.34423	0.0507968	0.476764	0
GO:0004869	cysteine-type endopeptidase inhibitor activity	25	-0.438744	-1.34397	0.0973963	0.475823	0
GO:0044270	nitrogen compound catabolic process	69	-0.354032	-1.34393	0.0583501	0.474232	0
GO:0018149	peptide cross-linking	18	-0.474614	-1.34259	0.120197	0.476085	0
GO:0048659	smooth muscle cell proliferation	24	-0.442295	-1.34226	0.114035	0.475306	0
GO:0044438	microbody part	46	-0.387391	-1.34224	0.078922	0.473683	0
GO:0009855	determination of bilateral symmetry	18	-0.47817	-1.34151	0.123396	0.473905	0
GO:0035004	phosphoinositide 3-kinase activity	12	-0.527116	-1.3383	0.139418	0.480792	0
GO:0008360	regulation of cell shape	42	-0.396432	-1.33796	0.0826531	0.480031	0
GO:0048729	tissue morphogenesis	69	-0.354338	-1.33769	0.0678825	0.479087	0
GO:0016303	1-phosphatidylinositol-3-kinase activity	11	-0.550055	-1.33653	0.131631	0.480576	0
GO:0015026	coreceptor activity	15	-0.499528	-1.33628	0.124	0.479618	0
GO:0042476	odontogenesis	21	-0.452232	-1.336	0.11729	0.478718	0
GO:0051270	regulation of cell motion	81	-0.341202	-1.33585	0.0580952	0.477447	0
GO:0055074	calcium ion homeostasis	113	-0.321615	-1.33532	0.0461384	0.477249	0
GO:0030278	regulation of ossification	25	-0.428989	-1.33476	0.102539	0.477021	0
GO:0015629	actin cytoskeleton	214	-0.293797	-1.33373	0.015	0.478084	0
GO:0006874	cellular calcium ion homeostasis	112	-0.323163	-1.33076	0.0418288	0.484353	0
GO:0006073	cellular glucan metabolic process	40	-0.392293	-1.32906	0.0912738	0.487221	0
GO:0019887	protein kinase regulator activity	68	-0.353035	-1.329	0.0645492	0.48575	0
GO:0005529	sugar binding	157	-0.303159	-1.32738	0.034413	0.488502	0
GO:0016208	AMP binding	16	-0.487944	-1.3273	0.144033	0.487078	0
GO:0006584	catecholamine metabolic process	25	-0.434026	-1.32686	0.123762	0.486592	0
GO:0001704	formation of primary germ layer	16	-0.492806	-1.32589	0.131446	0.487463	0
GO:0005770	late endosome	53	-0.364981	-1.32589	0.0714286	0.485882	0
GO:0007281	germ cell development	18	-0.465351	-1.32569	0.147959	0.484752	0
GO:0030414	protease inhibitor activity	137	-0.312671	-1.32481	0.0337079	0.485458	0
GO:0032934	sterol binding	23	-0.444161	-1.32384	0.124746	0.486391	0
GO:0050678	regulation of epithelial cell proliferation	30	-0.412026	-1.32268	0.117347	0.487871	0
GO:0007040	lysosome organization	18	-0.469599	-1.32225	0.130608	0.487427	0
GO:0046578	regulation of Ras protein signal transduction	183	-0.299154	-1.32186	0.0269192	0.486922	0
GO:0010605	negative regulation of macromolecule metabolic process	378	-0.272418	-1.32087	0.0127953	0.487968	0
GO:0019956	chemokine binding	29	-0.418553	-1.31968	0.112195	0.489529	0
GO:0016298	lipase activity	96	-0.326447	-1.31864	0.0537525	0.490736	0
GO:0005952	cAMP-dependent protein kinase complex	11	-0.540168	-1.31676	0.142289	0.494146	0
GO:0008367	bacterial binding	10	-0.551826	-1.31661	0.15519	0.492979	0
GO:0004866	endopeptidase inhibitor activity	133	-0.310986	-1.31572	0.0442656	0.493936	0
GO:0030178	negative regulation of Wnt receptor signaling pathway	15	-0.49419	-1.31107	0.154944	0.505146	0
GO:0006958	complement activation, classical pathway	29	-0.413279	-1.3107	0.126135	0.504516	0
GO:0033619	membrane protein proteolysis	12	-0.525965	-1.30855	0.147493	0.509034	0
GO:0008227	amine receptor activity	37	-0.386876	-1.30803	0.108968	0.508925	0
GO:0016324	apical plasma membrane	80	-0.333354	-1.3075	0.0787321	0.508778	0
GO:0006814	sodium ion transport	124	-0.31062	-1.30739	0.0567376	0.507486	0
GO:0005083	small GTPase regulator activity	248	-0.283586	-1.30634	0.014985	0.50868	0
GO:0060048	cardiac muscle contraction	12	-0.51941	-1.30584	0.161491	0.508522	0
GO:0045595	regulation of cell differentiation	173	-0.296943	-1.30567	0.0335025	0.507445	0
GO:0046058	cAMP metabolic process	22	-0.437951	-1.30441	0.139267	0.509379	0
GO:0015758	glucose transport	35	-0.393273	-1.30383	0.114343	0.509374	0
GO:0051899	membrane depolarization	16	-0.478664	-1.30133	0.150434	0.514652	0
GO:0015749	monosaccharide transport	36	-0.386377	-1.30035	0.11477	0.515694	0
GO:0006509	membrane protein ectodomain proteolysis	12	-0.525965	-1.3003	0.162	0.514264	0
GO:0018958	phenol metabolic process	26	-0.419451	-1.29966	0.12449	0.514462	0
GO:0060047	heart contraction	55	-0.358203	-1.29824	0.0892678	0.51681	0
GO:0001658	ureteric bud branching	10	-0.538467	-1.2972	0.173611	0.518225	0
GO:0031253	cell projection membrane	12	-0.509324	-1.29457	0.156983	0.524262	0
GO:0007601	visual perception	206	-0.28734	-1.29456	0.0361681	0.522737	0
GO:0014706	striated muscle development	97	-0.319548	-1.2943	0.0726915	0.521893	0
GO:0001818	negative regulation of cytokine production	13	-0.504427	-1.29308	0.168926	0.523635	0
GO:0005057	receptor signaling protein activity	137	-0.306171	-1.29289	0.0588803	0.522682	0
GO:0050953	sensory perception of light stimulus	206	-0.28734	-1.29287	0.0338645	0.521184	0
GO:0051093	negative regulation of developmental process	325	-0.271886	-1.29283	0.0180723	0.519721	0
GO:0003015	heart process	55	-0.358203	-1.29244	0.100698	0.519287	0
GO:0051336	regulation of hydrolase activity	211	-0.287878	-1.29174	0.0314961	0.519681	0
GO:0008643	carbohydrate transport	64	-0.345193	-1.29173	0.0812379	0.518208	0
GO:0045121	membrane raft	59	-0.351072	-1.29169	0.0946074	0.516818	0
GO:0051056	regulation of small GTPase mediated signal transduction	228	-0.283754	-1.29139	0.0231092	0.51614	0
GO:0002009	morphogenesis of an epithelium	68	-0.341022	-1.29133	0.0975124	0.514816	0
GO:0009063	amino acid catabolic process	60	-0.348619	-1.29091	0.104082	0.514496	0
GO:0007169	transmembrane receptor protein tyrosine kinase signaling pathway	206	-0.287045	-1.2906	0.0419287	0.513854	0
GO:0017127	cholesterol transporter activity	10	-0.540912	-1.29025	0.17737	0.513321	0
GO:0048029	monosaccharide binding	18	-0.457498	-1.28988	0.149754	0.512823	0
GO:0030258	lipid modification	69	-0.342232	-1.28866	0.101493	0.51461	0
GO:0050661	NADP or NADPH binding	26	-0.416563	-1.28811	0.152087	0.51469	0
GO:0030334	regulation of cell migration	72	-0.339308	-1.28672	0.0858586	0.516961	0
GO:0046637	regulation of alpha-beta T cell differentiation	12	-0.50884	-1.28568	0.170708	0.518402	0
GO:0003995	acyl-CoA dehydrogenase activity	15	-0.480598	-1.28512	0.161322	0.518418	0
GO:0030246	carbohydrate binding	268	-0.277415	-1.28457	0.0298939	0.518469	0
GO:0008037	cell recognition	35	-0.389793	-1.2835	0.124388	0.519932	0
GO:0016627	oxidoreductase activity, acting on the CH-CH group of donors	52	-0.355872	-1.28313	0.127308	0.519573	0
GO:0006487	protein amino acid N-linked glycosylation	41	-0.37512	-1.2812	0.141717	0.523468	0
GO:0030509	BMP signaling pathway	40	-0.378388	-1.28055	0.126482	0.523777	0
GO:0016877	ligase activity, forming carbon-sulfur bonds	24	-0.422535	-1.28047	0.15005	0.522541	0
GO:0031960	response to corticosteroid stimulus	18	-0.456438	-1.27975	0.14881	0.523099	0
GO:0030695	GTPase regulator activity	376	-0.265498	-1.2792	0.0190381	0.523147	0
GO:0006635	fatty acid beta-oxidation	20	-0.441785	-1.27919	0.165839	0.521736	0
GO:0055088	lipid homeostasis	29	-0.404477	-1.27869	0.153531	0.52164	0
GO:0007187	G-protein signaling, coupled to cyclic nucleotide second messenger	88	-0.319377	-1.27842	0.0843965	0.52101	0
GO:0030552	cAMP binding	12	-0.499339	-1.27699	0.183183	0.523446	0
GO:0008060	ARF GTPase activator activity	30	-0.394633	-1.27618	0.139742	0.524261	0
GO:0006937	regulation of muscle contraction	40	-0.373048	-1.27574	0.131923	0.523973	0
GO:0019935	cyclic-nucleotide-mediated signaling	95	-0.318628	-1.27492	0.0845922	0.524801	0
GO:0045580	regulation of T cell differentiation	22	-0.434047	-1.27462	0.151072	0.524186	0
GO:0015485	cholesterol binding	16	-0.472128	-1.27379	0.169043	0.525041	0
GO:0030301	cholesterol transport	23	-0.420118	-1.27342	0.151923	0.524591	0
GO:0042995	cell projection	360	-0.266538	-1.27259	0.0221286	0.525438	0
GO:0019220	regulation of phosphate metabolic process	95	-0.316708	-1.27148	0.0792492	0.527083	0
GO:0051174	regulation of phosphorus metabolic process	95	-0.316708	-1.27127	0.0830769	0.526274	0
GO:0019955	cytokine binding	86	-0.32543	-1.27035	0.0940344	0.527379	0
GO:0048534	hemopoietic or lymphoid organ development	180	-0.285845	-1.26969	0.0508637	0.527738	0
GO:0045646	regulation of erythrocyte differentiation	13	-0.490777	-1.26856	0.198643	0.52941	0
GO:0030136	clathrin-coated vesicle	83	-0.322147	-1.26846	0.0970297	0.528256	0
GO:0048706	embryonic skeletal system development	14	-0.484928	-1.26839	0.173828	0.527088	0
GO:0010558	negative regulation of macromolecule biosynthetic process	315	-0.266599	-1.26796	0.0140987	0.526944	0
GO:0045111	intermediate filament cytoskeleton	119	-0.299851	-1.26556	0.0692384	0.532122	0
GO:0008021	synaptic vesicle	46	-0.361854	-1.26513	0.129319	0.531927	0
GO:0006560	proline metabolic process	10	-0.529499	-1.26488	0.194501	0.531258	0
GO:0003707	steroid hormone receptor activity	49	-0.35257	-1.26454	0.127363	0.530832	0
GO:0005024	transforming growth factor beta receptor activity	14	-0.48057	-1.26359	0.180583	0.532073	0
GO:0019226	transmission of nerve impulse	300	-0.269464	-1.26339	0.0329013	0.531256	0
GO:0015296	anion:cation symporter activity	26	-0.409068	-1.2632	0.152679	0.530432	0
GO:0006694	steroid biosynthetic process	79	-0.32507	-1.2625	0.0861723	0.531012	0
GO:0032787	monocarboxylic acid metabolic process	229	-0.276498	-1.26235	0.0467836	0.530086	0
GO:0045202	synapse	223	-0.278192	-1.26207	0.0456432	0.529484	0
GO:0006817	phosphate transport	83	-0.317414	-1.26107	0.0921705	0.530827	0
GO:0004907	NA	32	-0.384313	-1.26084	0.150602	0.530115	0
GO:0051693	actin filament capping	21	-0.427716	-1.26071	0.166998	0.529131	0
GO:0004675	transmembrane receptor protein serine/threonine kinase activity	14	-0.48057	-1.26017	0.184495	0.529217	0
GO:0008645	hexose transport	36	-0.386377	-1.25937	0.156602	0.530069	0
GO:0048628	myoblast maturation	14	-0.473756	-1.2589	0.185516	0.529941	0
GO:0005882	intermediate filament	119	-0.299851	-1.25876	0.0716479	0.529021	0
GO:0042165	neurotransmitter binding	97	-0.309247	-1.25732	0.094	0.531636	0
GO:0044431	Golgi apparatus part	409	-0.258923	-1.25636	0.0248963	0.532929	0
GO:0030183	B cell differentiation	32	-0.384121	-1.25633	0.14956	0.531698	0
GO:0032312	regulation of ARF GTPase activity	29	-0.396962	-1.25606	0.159533	0.531159	0
GO:0046849	bone remodeling	36	-0.377254	-1.255	0.153698	0.532668	0
GO:0019829	cation-transporting ATPase activity	42	-0.369167	-1.2549	0.142147	0.531602	0
GO:0051016	barbed-end actin filament capping	21	-0.427716	-1.25476	0.184554	0.530638	0
GO:0048878	chemical homeostasis	311	-0.265393	-1.25362	0.0316004	0.532492	0
GO:0007173	epidermal growth factor receptor signaling pathway	30	-0.386318	-1.25336	0.154158	0.531919	0
GO:0051707	response to other organism	193	-0.281325	-1.25328	0.0634921	0.530825	0
GO:0018298	protein-chromophore linkage	15	-0.469191	-1.2532	0.176056	0.529709	0
GO:0042228	interleukin-8 biosynthetic process	10	-0.533108	-1.253	0.20505	0.52893	0
GO:0007568	aging	24	-0.414733	-1.25292	0.172754	0.527873	0
GO:0016125	sterol metabolic process	89	-0.310977	-1.25051	0.0976838	0.533091	0
GO:0008092	cytoskeletal protein binding	423	-0.256315	-1.24986	0.0217617	0.533548	0
GO:0032269	negative regulation of cellular protein metabolic process	84	-0.318496	-1.24986	0.106151	0.532282	0
GO:0007369	gastrulation	24	-0.419543	-1.24961	0.178208	0.531756	0
GO:0030534	adult behavior	34	-0.380686	-1.24849	0.155054	0.533281	0
GO:0034103	regulation of tissue remodeling	30	-0.391136	-1.24738	0.160697	0.534948	0
GO:0030135	coated vesicle	104	-0.30724	-1.24712	0.104822	0.534408	0
GO:0007585	respiratory gaseous exchange	24	-0.40999	-1.24646	0.179537	0.534941	0
GO:0016209	antioxidant activity	46	-0.358645	-1.24515	0.147671	0.537161	0
GO:0016868	intramolecular transferase activity, phosphotransferases	11	-0.506465	-1.24507	0.217478	0.536071	0
GO:0031324	negative regulation of cellular metabolic process	419	-0.255724	-1.24486	0.027668	0.535425	0
GO:0046850	regulation of bone remodeling	30	-0.391136	-1.24476	0.168367	0.534452	0
GO:0048468	cell development	402	-0.258832	-1.24387	0.0396146	0.535553	0
GO:0006631	fatty acid metabolic process	168	-0.282454	-1.24223	0.0656455	0.538668	0
GO:0000271	polysaccharide biosynthetic process	28	-0.395706	-1.24218	0.171875	0.53756	0
GO:0000122	negative regulation of transcription from RNA polymerase II promoter	132	-0.292458	-1.24195	0.0995025	0.536942	0
GO:0007422	peripheral nervous system development	24	-0.405218	-1.24159	0.186858	0.536629	0
GO:0015918	sterol transport	23	-0.420118	-1.24067	0.179899	0.53786	0
GO:0010629	negative regulation of gene expression	284	-0.267245	-1.23992	0.0439673	0.53861	0
GO:0009617	response to bacterium	87	-0.31327	-1.23962	0.123992	0.538171	0
GO:0006942	regulation of striated muscle contraction	12	-0.486564	-1.23853	0.21063	0.539942	0
GO:0042219	amino acid derivative catabolic process	14	-0.467035	-1.23847	0.209302	0.538867	0
GO:0045892	negative regulation of transcription, DNA-dependent	197	-0.278536	-1.23812	0.0726714	0.538608	0
GO:0015669	gas transport	15	-0.467448	-1.23766	0.2091	0.538589	0
GO:0019838	growth factor binding	78	-0.316317	-1.23744	0.112983	0.537917	0
GO:0050801	ion homeostasis	257	-0.26856	-1.23739	0.0395538	0.536823	0
GO:0003002	regionalization	90	-0.312219	-1.23698	0.108325	0.536755	0
GO:0019228	regulation of action potential in neuron	35	-0.370633	-1.23692	0.171486	0.535692	0
GO:0030097	hemopoiesis	167	-0.283187	-1.23619	0.074187	0.536408	0
GO:0009101	glycoprotein biosynthetic process	124	-0.291809	-1.23521	0.0785083	0.537838	0
GO:0033692	cellular polysaccharide biosynthetic process	28	-0.395706	-1.23447	0.181545	0.538511	0
GO:0051253	negative regulation of RNA metabolic process	200	-0.276442	-1.23337	0.0806946	0.540203	0
GO:0006873	cellular ion homeostasis	237	-0.269292	-1.2332	0.0503597	0.539466	0
GO:0008484	sulfuric ester hydrolase activity	18	-0.440877	-1.23311	0.192346	0.538501	0
GO:0048661	positive regulation of smooth muscle cell proliferation	12	-0.48511	-1.23252	0.208047	0.538866	0
GO:0007268	synaptic transmission	263	-0.265043	-1.23162	0.0406918	0.540065	0
GO:0009065	glutamine family amino acid catabolic process	14	-0.470163	-1.2316	0.223507	0.538912	0
GO:0030155	regulation of cell adhesion	76	-0.316333	-1.23132	0.105419	0.538486	0
GO:0042612	MHC class I protein complex	20	-0.42315	-1.23127	0.193016	0.537418	0
GO:0001727	lipid kinase activity	24	-0.404378	-1.23125	0.183128	0.53628	0
GO:0042594	response to starvation	24	-0.410714	-1.23033	0.183714	0.537538	0
GO:0006820	anion transport	180	-0.277101	-1.22811	0.0745216	0.542017	0
GO:0008305	integrin complex	29	-0.386683	-1.2276	0.200197	0.542128	0
GO:0007015	actin filament organization	38	-0.363108	-1.22733	0.1652	0.541671	0
GO:0007162	negative regulation of cell adhesion	39	-0.359896	-1.22693	0.175337	0.541594	0
GO:0008202	steroid metabolic process	178	-0.278086	-1.22686	0.0859684	0.540543	0
GO:0042036	negative regulation of cytokine biosynthetic process	17	-0.445167	-1.22639	0.210419	0.540598	0
GO:0007423	sensory organ development	82	-0.312791	-1.22607	0.138584	0.540274	0
GO:0006940	regulation of smooth muscle contraction	18	-0.431187	-1.22591	0.190796	0.539545	0
GO:0004180	carboxypeptidase activity	29	-0.393026	-1.22571	0.188623	0.538928	0
GO:0009892	negative regulation of metabolic process	424	-0.252015	-1.22559	0.035	0.538102	0
GO:0007389	pattern specification process	130	-0.289475	-1.22548	0.0893744	0.537214	0
GO:0031400	negative regulation of protein modification process	16	-0.455767	-1.22349	0.209184	0.541281	0
GO:0042578	phosphoric ester hydrolase activity	314	-0.258323	-1.22336	0.0458248	0.54045	0
GO:0004954	prostanoid receptor activity	12	-0.481924	-1.22198	0.226866	0.542982	0
GO:0016481	negative regulation of transcription	280	-0.259862	-1.22097	0.0436105	0.544481	0
GO:0042391	regulation of membrane potential	72	-0.320164	-1.21972	0.137864	0.546575	0
GO:0006684	sphingomyelin metabolic process	11	-0.496146	-1.21765	0.22145	0.550986	0
GO:0000139	Golgi membrane	357	-0.252905	-1.21587	0.0288557	0.554658	0
GO:0004522	pancreatic ribonuclease activity	10	-0.502776	-1.21569	0.228228	0.553948	0
GO:0030594	neurotransmitter receptor activity	93	-0.301878	-1.21515	0.123396	0.554232	0
GO:0045177	apical part of cell	98	-0.302609	-1.21495	0.128205	0.553613	0
GO:0005792	microsome	152	-0.281185	-1.21467	0.101646	0.553192	0
GO:0031424	keratinization	22	-0.416675	-1.21223	0.210423	0.558695	0
GO:0009055	electron carrier activity	232	-0.26617	-1.21212	0.0799595	0.557807	0
GO:0022008	neurogenesis	263	-0.260378	-1.2113	0.069317	0.558917	0
GO:0045471	response to ethanol	12	-0.485415	-1.21084	0.232742	0.559003	0
GO:0005833	hemoglobin complex	12	-0.481364	-1.21028	0.252475	0.559307	0
GO:0004857	enzyme inhibitor activity	238	-0.264276	-1.20916	0.0748231	0.561196	0
GO:0042445	hormone metabolic process	87	-0.302436	-1.20814	0.146968	0.562765	0
GO:0055082	cellular chemical homeostasis	241	-0.265732	-1.20745	0.0891591	0.563494	0
GO:0045765	regulation of angiogenesis	42	-0.348567	-1.20722	0.186693	0.56296	0
GO:0019674	NAD metabolic process	14	-0.457443	-1.20587	0.223518	0.565435	0
GO:0031092	platelet alpha granule membrane	10	-0.497645	-1.20507	0.230089	0.566439	0
GO:0042063	gliogenesis	36	-0.363494	-1.20488	0.197887	0.565798	0
GO:0016055	Wnt receptor signaling pathway	124	-0.286771	-1.20474	0.122099	0.565027	0
GO:0006818	hydrogen transport	65	-0.318982	-1.2043	0.166996	0.565015	0
GO:0016585	chromatin remodeling complex	29	-0.381269	-1.20423	0.21139	0.564042	0
GO:0032637	interleukin-8 production	13	-0.465226	-1.20295	0.235064	0.566329	0
GO:0045884	regulation of survival gene product expression	14	-0.456032	-1.2029	0.231969	0.5653	0
GO:0015980	energy derivation by oxidation of organic compounds	91	-0.302832	-1.20193	0.139764	0.566758	0
GO:0031420	alkali metal ion binding	215	-0.266441	-1.20175	0.0929293	0.566121	0
GO:0008509	anion transmembrane transporter activity	124	-0.286084	-1.20116	0.118173	0.566632	0
GO:0042598	vesicular fraction	156	-0.276143	-1.20114	0.10303	0.56555	0
GO:0006486	protein amino acid glycosylation	118	-0.28666	-1.20083	0.134462	0.565244	0
GO:0004953	icosanoid receptor activity	12	-0.481924	-1.198	0.259222	0.571713	0
GO:0051271	negative regulation of cell motion	30	-0.374214	-1.19777	0.210884	0.571206	0
GO:0030336	negative regulation of cell migration	26	-0.387067	-1.19738	0.21118	0.571149	0
GO:0051384	response to glucocorticoid stimulus	17	-0.435352	-1.19732	0.236559	0.57015	0
GO:0004622	lysophospholipase activity	11	-0.487913	-1.19691	0.252157	0.570218	0
GO:0002520	immune system development	191	-0.269618	-1.19593	0.111874	0.571727	0
GO:0002695	negative regulation of leukocyte activation	25	-0.384668	-1.19584	0.234421	0.570827	0
GO:0015248	sterol transporter activity	12	-0.477334	-1.19468	0.257968	0.572816	0
GO:0030217	T cell differentiation	45	-0.34094	-1.19441	0.200791	0.572426	0
GO:0007498	mesoderm development	43	-0.344927	-1.1937	0.200203	0.573187	0
GO:0006357	regulation of transcription from RNA polymerase II promoter	436	-0.245226	-1.19226	0.0448207	0.575954	0
GO:0005776	autophagic vacuole	11	-0.478055	-1.19186	0.247093	0.575909	0
GO:0043462	regulation of ATPase activity	10	-0.49669	-1.19037	0.262295	0.578829	0
GO:0019209	kinase activator activity	19	-0.416529	-1.18946	0.251479	0.580195	0
GO:0015645	fatty-acid ligase activity	10	-0.495234	-1.1891	0.274096	0.580078	0
GO:0004889	nicotinic acetylcholine-activated cation-selective channel activity	16	-0.439472	-1.18901	0.245245	0.579198	0
GO:0003993	acid phosphatase activity	10	-0.497493	-1.18837	0.251734	0.57987	0
GO:0007588	excretion	43	-0.346248	-1.18787	0.214286	0.580094	0
GO:0045665	negative regulation of neuron differentiation	11	-0.479105	-1.18597	0.26935	0.584271	0
GO:0043413	biopolymer glycosylation	118	-0.28666	-1.18587	0.142152	0.58341	0
GO:0045446	endothelial cell differentiation	11	-0.483489	-1.18528	0.246766	0.58389	0
GO:0031669	cellular response to nutrient levels	24	-0.392145	-1.18411	0.221311	0.586008	0
GO:0048771	tissue remodeling	55	-0.323548	-1.18385	0.195097	0.585593	0
GO:0051261	protein depolymerization	37	-0.353709	-1.18334	0.202703	0.585892	0
GO:0016477	cell migration	246	-0.258612	-1.18231	0.0941658	0.5876	0
GO:0008016	regulation of heart contraction	42	-0.343818	-1.18158	0.219858	0.588497	0
GO:0007050	cell cycle arrest	87	-0.297278	-1.18155	0.158252	0.587466	0
GO:0030182	neuron differentiation	210	-0.261699	-1.18066	0.114198	0.588782	0
GO:0004623	phospholipase A2 activity	27	-0.381716	-1.18044	0.220513	0.588273	0
GO:0004467	long-chain-fatty-acid-CoA ligase activity	10	-0.495234	-1.18034	0.283902	0.587425	0
GO:0003014	renal system process	15	-0.437821	-1.18021	0.251923	0.586677	0
GO:0015294	solute:cation symporter activity	103	-0.288875	-1.17996	0.153923	0.586249	0
GO:0031328	positive regulation of cellular biosynthetic process	39	-0.349392	-1.17814	0.216327	0.590244	0
GO:0009890	negative regulation of biosynthetic process	328	-0.248914	-1.17584	0.0743889	0.595581	0
GO:0030098	lymphocyte differentiation	71	-0.306554	-1.17426	0.195368	0.59897	0
GO:0045076	regulation of interleukin-2 biosynthetic process	13	-0.455278	-1.17318	0.268744	0.601018	0
GO:0015672	monovalent inorganic cation transport	311	-0.24855	-1.17228	0.0798319	0.602443	0
GO:0020037	heme binding	118	-0.281928	-1.17139	0.164137	0.603719	0
GO:0004497	monooxygenase activity	92	-0.292543	-1.17036	0.172139	0.605476	0
GO:0042562	hormone binding	27	-0.375207	-1.16986	0.245411	0.605719	0
GO:0022804	active transmembrane transporter activity	353	-0.245037	-1.16955	0.0946502	0.605461	0
GO:0046906	tetrapyrrole binding	118	-0.281928	-1.16856	0.164087	0.607073	0
GO:0005578	proteinaceous extracellular matrix	280	-0.249731	-1.16845	0.09826	0.606275	0
GO:0015908	fatty acid transport	10	-0.48599	-1.16747	0.272031	0.607896	0
GO:0043176	amine binding	36	-0.35071	-1.16739	0.237654	0.606989	0
GO:0010033	response to organic substance	74	-0.305997	-1.16734	0.197197	0.606009	0
GO:0006898	receptor-mediated endocytosis	41	-0.342933	-1.16464	0.223684	0.612523	0
GO:0045944	positive regulation of transcription from RNA polymerase II promoter	155	-0.268332	-1.16344	0.160406	0.61482	0
GO:0017017	MAP kinase tyrosine/serine/threonine phosphatase activity	10	-0.490083	-1.16292	0.293769	0.615129	0
GO:0005912	adherens junction	50	-0.323891	-1.1624	0.213793	0.615483	0
GO:0045727	positive regulation of translation	14	-0.441495	-1.16238	0.289047	0.614426	0
GO:0055001	muscle cell development	12	-0.466636	-1.16224	0.275754	0.613657	0
GO:0051248	negative regulation of protein metabolic process	87	-0.292562	-1.16207	0.193193	0.61301	0
GO:0030500	regulation of bone mineralization	20	-0.409174	-1.16161	0.261398	0.613279	0
GO:0005247	voltage-gated chloride channel activity	16	-0.426085	-1.16127	0.261	0.613075	0
GO:0046323	glucose import	12	-0.461628	-1.16044	0.287658	0.614327	0
GO:0016337	cell-cell adhesion	257	-0.25109	-1.15988	0.11359	0.614842	0
GO:0046632	alpha-beta T cell differentiation	18	-0.412218	-1.15964	0.257773	0.614361	0
GO:0048489	synaptic vesicle transport	18	-0.407761	-1.15961	0.25813	0.613345	0
GO:0033549	MAP kinase phosphatase activity	10	-0.490083	-1.15951	0.27593	0.612488	0
GO:0030326	embryonic limb morphogenesis	34	-0.354583	-1.15932	0.225049	0.611954	0
GO:0004629	phospholipase C activity	30	-0.366522	-1.15891	0.255976	0.611989	0
GO:0008203	cholesterol metabolic process	81	-0.295504	-1.15764	0.202441	0.614546	0
GO:0035113	embryonic appendage morphogenesis	34	-0.354583	-1.15715	0.247247	0.614867	0
GO:0007610	behavior	302	-0.244606	-1.15707	0.117362	0.613997	0
GO:0019229	regulation of vasoconstriction	14	-0.4441	-1.15675	0.288955	0.613809	0
GO:0009615	response to virus	106	-0.282047	-1.1562	0.193069	0.614297	0
GO:0030030	cell projection organization	208	-0.255952	-1.15619	0.134888	0.613225	0
GO:0016791	phosphatase activity	231	-0.253975	-1.15604	0.132492	0.612577	0
GO:0005003	ephrin receptor activity	17	-0.418384	-1.15544	0.278403	0.613176	0
GO:0030228	lipoprotein receptor activity	13	-0.447037	-1.15437	0.28586	0.615066	0
GO:0030427	site of polarized growth	23	-0.384743	-1.15308	0.256611	0.617605	0
GO:0031012	extracellular matrix	286	-0.246103	-1.15295	0.109658	0.616879	0
GO:0046320	regulation of fatty acid oxidation	12	-0.463026	-1.15213	0.296736	0.618161	0
GO:0051250	negative regulation of lymphocyte activation	23	-0.380008	-1.15149	0.250765	0.618945	0
GO:0044403	symbiosis, encompassing mutualism through parasitism	27	-0.370728	-1.15145	0.264966	0.617965	0
GO:0031175	neurite development	138	-0.26963	-1.15127	0.184184	0.617361	0
GO:0032990	cell part morphogenesis	208	-0.255952	-1.15101	0.136546	0.617026	0
GO:0048858	cell projection morphogenesis	208	-0.255952	-1.14947	0.155378	0.620322	0
GO:0048666	neuron development	156	-0.261032	-1.14835	0.172745	0.622275	0
GO:0030426	growth cone	22	-0.390725	-1.14832	0.276786	0.621303	0
GO:0048699	generation of neurons	246	-0.248618	-1.14825	0.143836	0.620424	0
GO:0001505	regulation of neurotransmitter levels	71	-0.303018	-1.14812	0.214567	0.619714	0
GO:0016646	oxidoreductase activity, acting on the CH-NH group of donors, NAD or NADP as acceptor	19	-0.402438	-1.14807	0.265548	0.618826	0
GO:0032989	cellular structure morphogenesis	277	-0.246771	-1.14782	0.1167	0.618472	0
GO:0005802	trans-Golgi network	27	-0.368669	-1.14775	0.266802	0.61762	0
GO:0006171	cAMP biosynthetic process	19	-0.406552	-1.14763	0.278278	0.616895	0
GO:0007596	blood coagulation	92	-0.287267	-1.14677	0.206554	0.61826	0
GO:0000902	cell morphogenesis	277	-0.246771	-1.14658	0.137725	0.61774	0
GO:0016709	oxidoreductase activity, acting on paired donors, with incorporation or reduction of molecular oxygen, NADH or NADPH as one donor, and incorporation of one atom of oxygen	25	-0.372418	-1.14547	0.281033	0.619765	0
GO:0031300	intrinsic to organelle membrane	112	-0.277447	-1.14486	0.184615	0.620472	0
GO:0055080	cation homeostasis	183	-0.260631	-1.1444	0.160396	0.620672	0
GO:0031410	cytoplasmic vesicle	446	-0.233677	-1.14358	0.0977131	0.621896	0
GO:0006775	fat-soluble vitamin metabolic process	18	-0.405843	-1.14276	0.289959	0.623134	0
GO:0050660	FAD binding	65	-0.304535	-1.14262	0.232089	0.622483	0
GO:0050817	coagulation	93	-0.284164	-1.14252	0.219959	0.621726	0
GO:0009607	response to biotic stimulus	265	-0.247012	-1.1425	0.152218	0.620735	0
GO:0031982	vesicle	454	-0.234153	-1.14185	0.101747	0.621531	0
GO:0042094	interleukin-2 biosynthetic process	14	-0.433906	-1.1412	0.299065	0.622232	0
GO:0004716	receptor signaling protein tyrosine kinase activity	12	-0.454721	-1.14072	0.30993	0.622558	0
GO:0005201	extracellular matrix structural constituent	80	-0.294628	-1.14012	0.210784	0.623163	0
GO:0030048	actin filament-based movement	23	-0.379847	-1.14011	0.276511	0.622146	0
GO:0045087	innate immune response	118	-0.27423	-1.13928	0.199207	0.623332	0
GO:0050878	regulation of body fluid levels	114	-0.274688	-1.13905	0.207566	0.622914	0
GO:0042744	hydrogen peroxide catabolic process	16	-0.42111	-1.13903	0.292564	0.621929	0
GO:0031225	anchored to membrane	125	-0.270323	-1.13881	0.19798	0.621479	0
GO:0044259	multicellular organismal macromolecule metabolic process	21	-0.387641	-1.13826	0.295499	0.621955	0
GO:0009952	anterior/posterior pattern formation	57	-0.313383	-1.13812	0.251741	0.621325	0
GO:0044268	multicellular organismal protein metabolic process	21	-0.387641	-1.13795	0.275292	0.620719	0
GO:0005351	sugar:hydrogen symporter activity	41	-0.326077	-1.13668	0.262475	0.6232	0
GO:0019218	regulation of steroid metabolic process	12	-0.451835	-1.13655	0.293279	0.622557	0
GO:0004434	inositol or phosphatidylinositol phosphodiesterase activity	25	-0.372516	-1.13649	0.281312	0.621688	0
GO:0004879	ligand-dependent nuclear receptor activity	57	-0.313317	-1.13523	0.241062	0.624085	0
GO:0042110	T cell activation	106	-0.279521	-1.13476	0.207113	0.62438	0
GO:0005085	guanyl-nucleotide exchange factor activity	145	-0.26466	-1.13405	0.190283	0.625391	0
GO:0004435	phosphoinositide phospholipase C activity	25	-0.372516	-1.1336	0.277507	0.625576	0
GO:0003714	transcription corepressor activity	105	-0.276013	-1.13274	0.220356	0.627004	0
GO:0031575	G1/S transition checkpoint	11	-0.458354	-1.13259	0.309021	0.626406	0
GO:0009062	fatty acid catabolic process	28	-0.358809	-1.13258	0.287657	0.625415	0
GO:0044254	multicellular organismal protein catabolic process	21	-0.387641	-1.13238	0.300589	0.624935	0
GO:0005543	phospholipid binding	138	-0.265917	-1.13226	0.193227	0.624245	0
GO:0022890	inorganic cation transmembrane transporter activity	148	-0.264654	-1.13189	0.206465	0.624207	0
GO:0044266	multicellular organismal macromolecule catabolic process	21	-0.387641	-1.13079	0.279653	0.62623	0
GO:0055067	monovalent inorganic cation homeostasis	33	-0.339176	-1.13078	0.280193	0.625267	0
GO:0009247	glycolipid biosynthetic process	13	-0.438142	-1.13065	0.314706	0.624621	0
GO:0044256	protein digestion	21	-0.387641	-1.12795	0.291667	0.631118	0
GO:0030742	GTP-dependent protein binding	10	-0.472634	-1.12753	0.313433	0.631282	0
GO:0009611	response to wounding	412	-0.231932	-1.12668	0.126316	0.632572	0
GO:0030099	myeloid cell differentiation	81	-0.285941	-1.12654	0.245902	0.631939	0
GO:0051241	negative regulation of multicellular organismal process	66	-0.301622	-1.12566	0.26145	0.633356	0
GO:0030003	cellular cation homeostasis	165	-0.257472	-1.1242	0.198813	0.636443	0
GO:0006665	sphingolipid metabolic process	57	-0.309865	-1.12381	0.274414	0.636548	0
GO:0045444	fat cell differentiation	19	-0.397124	-1.12362	0.324561	0.636032	0
GO:0009166	nucleotide catabolic process	27	-0.363411	-1.12347	0.283231	0.635466	0
GO:0019965	NA	38	-0.327627	-1.12052	0.275074	0.642823	0
GO:0030016	myofibril	68	-0.297889	-1.12048	0.250501	0.64194	0
GO:0051015	actin filament binding	38	-0.331719	-1.11991	0.286585	0.642564	0
GO:0015992	proton transport	63	-0.302442	-1.11981	0.266201	0.641832	0
GO:0032156	septin cytoskeleton	11	-0.452535	-1.11897	0.323741	0.643282	0
GO:0015293	symporter activity	146	-0.259044	-1.11799	0.205882	0.645005	0
GO:0003012	muscle system process	154	-0.259513	-1.11785	0.219038	0.644394	0
GO:0043066	negative regulation of apoptosis	223	-0.244007	-1.11772	0.178886	0.643702	0
GO:0006081	cellular aldehyde metabolic process	17	-0.400086	-1.11767	0.315423	0.642873	0
GO:0007565	female pregnancy	63	-0.296134	-1.11763	0.26087	0.641988	0
GO:0030005	cellular di-, tri-valent inorganic cation homeostasis	143	-0.260638	-1.11647	0.210685	0.644138	0
GO:0015082	di-, tri-valent inorganic cation transmembrane transporter activity	39	-0.330971	-1.11543	0.2846	0.64613	0
GO:0009888	tissue development	299	-0.238274	-1.11539	0.170631	0.645245	0
GO:0050662	coenzyme binding	141	-0.260502	-1.11537	0.22029	0.644277	0
GO:0046928	regulation of neurotransmitter secretion	14	-0.425728	-1.11487	0.307692	0.644737	0
GO:0006897	endocytosis	188	-0.251817	-1.11475	0.221557	0.644084	0
GO:0030424	axon	37	-0.336965	-1.11445	0.280648	0.643943	0
GO:0007269	neurotransmitter secretion	38	-0.329944	-1.11444	0.289062	0.642991	0
GO:0016645	oxidoreductase activity, acting on the CH-NH group of donors	29	-0.352587	-1.11418	0.298434	0.642788	0
GO:0019897	extrinsic to plasma membrane	36	-0.332949	-1.11383	0.286648	0.642726	0
GO:0005402	cation:sugar symporter activity	41	-0.326077	-1.1134	0.28028	0.642928	0
GO:0010324	membrane invagination	188	-0.251817	-1.11298	0.203356	0.643154	0
GO:0045619	regulation of lymphocyte differentiation	28	-0.358307	-1.11151	0.3107	0.646304	0
GO:0046903	secretion	259	-0.238243	-1.11126	0.184567	0.646009	0
GO:0007589	body fluid secretion	16	-0.412477	-1.11124	0.302725	0.645086	0
GO:0046854	phosphoinositide phosphorylation	14	-0.425439	-1.1103	0.340383	0.646701	0
GO:0042127	regulation of cell proliferation	480	-0.224175	-1.10925	0.13035	0.648735	0
GO:0006914	autophagy	28	-0.355641	-1.1091	0.303146	0.648162	0
GO:0031252	cell leading edge	71	-0.29057	-1.10834	0.264764	0.649356	0
GO:0001533	cornified envelope	16	-0.407571	-1.10832	0.321289	0.648451	0
GO:0019725	cellular homeostasis	297	-0.237464	-1.10793	0.193217	0.648576	0
GO:0031105	septin complex	11	-0.452535	-1.1078	0.336624	0.647958	0
GO:0006936	muscle contraction	151	-0.256835	-1.10703	0.222886	0.649136	0
GO:0043069	negative regulation of programmed cell death	226	-0.241777	-1.10575	0.19697	0.651741	0
GO:0030280	structural constituent of epidermis	10	-0.463017	-1.10515	0.338966	0.652455	0
GO:0035239	tube morphogenesis	92	-0.275974	-1.10438	0.252964	0.653581	0
GO:0042311	vasodilation	24	-0.368316	-1.10274	0.303711	0.657166	0
GO:0004653	polypeptide N-acetylgalactosaminyltransferase activity	19	-0.385579	-1.10274	0.302495	0.656207	0
GO:0005892	nicotinic acetylcholine-gated receptor-channel complex	13	-0.423586	-1.10234	0.342157	0.656386	0
GO:0005125	cytokine activity	220	-0.241902	-1.10229	0.216495	0.655551	0
GO:0015295	solute:hydrogen symporter activity	44	-0.3128	-1.10167	0.303448	0.656234	0
GO:0005976	polysaccharide metabolic process	65	-0.291211	-1.1007	0.288618	0.658057	0
GO:0010627	regulation of protein kinase cascade	157	-0.252775	-1.10002	0.242487	0.658965	0
GO:0009743	response to carbohydrate stimulus	18	-0.394466	-1.09956	0.309959	0.659231	0
GO:0048545	response to steroid hormone stimulus	42	-0.31873	-1.0994	0.285124	0.658681	0
GO:0007157	heterophilic cell adhesion	11	-0.453734	-1.09887	0.35102	0.659157	0
GO:0007212	dopamine receptor signaling pathway	13	-0.429885	-1.09844	0.337187	0.659388	0
GO:0046395	carboxylic acid catabolic process	33	-0.334033	-1.09834	0.315423	0.658672	0
GO:0045637	regulation of myeloid cell differentiation	37	-0.330057	-1.09812	0.307981	0.65832	0
GO:0046983	protein dimerization activity	354	-0.229966	-1.09778	0.180612	0.658311	0
GO:0001508	regulation of action potential	42	-0.319691	-1.09773	0.313861	0.657461	0
GO:0004553	hydrolase activity, hydrolyzing O-glycosyl compounds	92	-0.274104	-1.0973	0.274817	0.657731	0
GO:0006325	establishment or maintenance of chromatin architecture	287	-0.233653	-1.09722	0.20649	0.656966	0
GO:0042060	wound healing	124	-0.260996	-1.0964	0.257115	0.658264	0
GO:0045730	respiratory burst	10	-0.460952	-1.09565	0.361982	0.659327	0
GO:0045934	negative regulation of nucleobase, nucleoside, nucleotide and nucleic acid metabolic process	309	-0.232446	-1.0951	0.212241	0.659956	0
GO:0005372	water transporter activity	12	-0.435378	-1.09506	0.358771	0.659115	0
GO:0043123	positive regulation of I-kappaB kinase/NF-kappaB cascade	92	-0.274236	-1.09504	0.284058	0.658234	0
GO:0017157	regulation of exocytosis	14	-0.419852	-1.09487	0.346798	0.657767	0
GO:0015923	mannosidase activity	15	-0.404822	-1.09484	0.347956	0.656896	0
GO:0019901	protein kinase binding	69	-0.289053	-1.09406	0.282692	0.658103	0
GO:0004955	prostaglandin receptor activity	10	-0.453297	-1.09346	0.377176	0.658802	0
GO:0044242	cellular lipid catabolic process	73	-0.285279	-1.09341	0.298537	0.657991	0
GO:0048812	neurite morphogenesis	120	-0.26089	-1.09323	0.266531	0.657589	0
GO:0008284	positive regulation of cell proliferation	233	-0.239427	-1.09265	0.222106	0.658203	0
GO:0007599	hemostasis	97	-0.271869	-1.09265	0.291016	0.657282	0
GO:0007265	Ras protein signal transduction	266	-0.235269	-1.09046	0.234893	0.66253	0
GO:0015144	carbohydrate transmembrane transporter activity	43	-0.313384	-1.09024	0.331412	0.662192	0
GO:0007626	locomotory behavior	185	-0.243943	-1.08927	0.250768	0.664024	0
GO:0004896	cytokine receptor activity	53	-0.303718	-1.08874	0.301205	0.664549	0
GO:0008067	NA	12	-0.43102	-1.08858	0.363636	0.664086	0
GO:0055066	di-, tri-valent inorganic cation homeostasis	146	-0.252274	-1.08833	0.281008	0.663813	0
GO:0048667	cell morphogenesis involved in neuron differentiation	120	-0.26089	-1.08761	0.267062	0.664886	0
GO:0045185	maintenance of protein location	35	-0.329103	-1.08748	0.321911	0.664305	0
GO:0004721	phosphoprotein phosphatase activity	157	-0.251652	-1.08624	0.273262	0.666862	0
GO:0051119	sugar transmembrane transporter activity	43	-0.313384	-1.086	0.318769	0.666597	0
GO:0051059	NF-kappaB binding	18	-0.390032	-1.08556	0.342945	0.666871	0
GO:0030239	myofibril assembly	11	-0.430831	-1.08496	0.35149	0.667593	0
GO:0051146	striated muscle cell differentiation	20	-0.372668	-1.08419	0.344064	0.668811	0
GO:0031301	integral to organelle membrane	100	-0.262639	-1.08406	0.286299	0.668243	0
GO:0017137	Rab GTPase binding	19	-0.378786	-1.08322	0.358194	0.669677	0
GO:0051260	protein homooligomerization	37	-0.325817	-1.08266	0.339679	0.670332	0
GO:0001539	ciliary or flagellar motility	12	-0.42506	-1.08189	0.360041	0.671546	0
GO:0009967	positive regulation of signal transduction	175	-0.246121	-1.08161	0.258621	0.67138	0
GO:0019867	outer membrane	90	-0.271821	-1.0813	0.301906	0.671311	0
GO:0015085	calcium ion transmembrane transporter activity	13	-0.422858	-1.08121	0.37525	0.670634	0
GO:0007409	axonogenesis	111	-0.262605	-1.08112	0.293939	0.669963	0
GO:0019900	kinase binding	86	-0.275556	-1.08105	0.296703	0.669221	0
GO:0048736	appendage development	39	-0.31866	-1.07955	0.327739	0.672534	0
GO:0005768	endosome	227	-0.237971	-1.07955	0.256611	0.671601	0
GO:0043122	regulation of I-kappaB kinase/NF-kappaB cascade	99	-0.26463	-1.07942	0.300403	0.671036	0
GO:0004683	calmodulin-dependent protein kinase activity	18	-0.382393	-1.07924	0.346425	0.670629	0
GO:0051339	regulation of lyase activity	44	-0.310102	-1.07878	0.325052	0.670935	0
GO:0060173	limb development	39	-0.31866	-1.07833	0.325674	0.671175	0
GO:0045792	negative regulation of cell size	59	-0.289516	-1.07773	0.323353	0.671954	0
GO:0035107	appendage morphogenesis	39	-0.31866	-1.07769	0.345924	0.67115	0
GO:0016564	transcription repressor activity	207	-0.238942	-1.07722	0.270298	0.67158	0
GO:0005254	chloride channel activity	58	-0.293064	-1.0771	0.317269	0.670959	0
GO:0045761	regulation of adenylate cyclase activity	43	-0.309514	-1.07637	0.334014	0.672094	0
GO:0007243	protein kinase cascade	403	-0.22263	-1.07607	0.222898	0.672005	0
GO:0015695	organic cation transport	10	-0.454657	-1.07586	0.364934	0.671682	0
GO:0016289	CoA hydrolase activity	12	-0.423336	-1.07527	0.358471	0.672453	0
GO:0005245	voltage-gated calcium channel activity	23	-0.356876	-1.07502	0.342157	0.672221	0
GO:0030139	endocytic vesicle	27	-0.346079	-1.07424	0.33563	0.673477	0
GO:0030574	collagen catabolic process	20	-0.368163	-1.07387	0.354906	0.673608	0
GO:0031988	membrane-bounded vesicle	362	-0.224153	-1.07378	0.247706	0.672984	0
GO:0042542	response to hydrogen peroxide	25	-0.352348	-1.07339	0.348515	0.673159	0
GO:0016054	organic acid catabolic process	33	-0.334033	-1.07334	0.357434	0.672395	0
GO:0033002	muscle cell proliferation	30	-0.336034	-1.07258	0.350202	0.67361	0
GO:0042742	defense response to bacterium	75	-0.276075	-1.07177	0.322677	0.674982	0
GO:0005088	Ras guanyl-nucleotide exchange factor activity	80	-0.272501	-1.07158	0.308718	0.674573	0
GO:0008015	blood circulation	164	-0.245651	-1.07141	0.297487	0.674135	0
GO:0000904	cell morphogenesis involved in differentiation	126	-0.255227	-1.07133	0.287588	0.673436	0
GO:0003013	circulatory system process	164	-0.245651	-1.071	0.292044	0.673487	0
GO:0015924	mannosyl-oligosaccharide mannosidase activity	10	-0.451913	-1.07096	0.388944	0.672699	0
GO:0016192	vesicle-mediated transport	484	-0.217957	-1.07088	0.229105	0.672005	0
GO:0050866	negative regulation of cell activation	28	-0.339256	-1.07065	0.341414	0.671737	0
GO:0031279	regulation of cyclase activity	44	-0.310102	-1.06857	0.333333	0.676703	0
GO:0035108	limb morphogenesis	39	-0.31866	-1.0678	0.337649	0.677971	0
GO:0009190	cyclic nucleotide biosynthetic process	31	-0.328556	-1.06721	0.352705	0.678681	0
GO:0000146	microfilament motor activity	15	-0.400219	-1.06671	0.380582	0.679185	0
GO:0006939	smooth muscle contraction	31	-0.332033	-1.0664	0.375252	0.679112	0
GO:0048627	myoblast development	15	-0.404251	-1.06586	0.378531	0.679701	0
GO:0030225	macrophage differentiation	12	-0.423105	-1.06571	0.398204	0.679183	0
GO:0000785	chromatin	151	-0.248622	-1.06551	0.298949	0.678848	0
GO:0016755	transferase activity, transferring amino-acyl groups	17	-0.38588	-1.06522	0.373563	0.678796	0
GO:0032393	MHC class I receptor activity	18	-0.375449	-1.06492	0.371371	0.67873	0
GO:0005902	microvillus	19	-0.375224	-1.0645	0.365878	0.67895	0
GO:0031968	organelle outer membrane	88	-0.268329	-1.06427	0.331307	0.678717	0
GO:0022839	ion gated channel activity	13	-0.411905	-1.06321	0.376754	0.680735	0
GO:0030879	mammary gland development	14	-0.40755	-1.06134	0.386521	0.685078	0
GO:0007517	muscle development	174	-0.240321	-1.06116	0.296627	0.684639	0
GO:0043473	pigmentation	30	-0.328882	-1.05998	0.360721	0.687068	0
GO:0051272	positive regulation of cell motion	28	-0.338562	-1.05972	0.367781	0.68688	0
GO:0055002	striated muscle cell development	11	-0.430831	-1.05923	0.403905	0.68736	0
GO:0016126	sterol biosynthetic process	34	-0.323845	-1.05902	0.372567	0.687038	0
GO:0007224	smoothened signaling pathway	14	-0.404236	-1.05893	0.380392	0.68637	0
GO:0016023	cytoplasmic membrane-bounded vesicle	357	-0.220857	-1.0587	0.269663	0.686126	0
GO:0008285	negative regulation of cell proliferation	236	-0.233757	-1.05784	0.309873	0.687627	0
GO:0044264	cellular polysaccharide metabolic process	63	-0.282731	-1.05733	0.360442	0.688139	0
GO:0016197	endosome transport	46	-0.302883	-1.05703	0.358847	0.688094	0
GO:0003713	transcription coactivator activity	172	-0.238747	-1.05566	0.325212	0.691106	0
GO:0006979	response to oxidative stress	98	-0.261055	-1.05494	0.332647	0.692273	0
GO:0042310	vasoconstriction	20	-0.365262	-1.05267	0.387897	0.697824	0
GO:0005227	calcium activated cation channel activity	14	-0.398956	-1.05194	0.38	0.698905	0
GO:0007586	digestion	90	-0.265644	-1.05176	0.360042	0.698514	0
GO:0016566	specific transcriptional repressor activity	15	-0.391042	-1.0515	0.383365	0.698367	0
GO:0006778	porphyrin metabolic process	21	-0.355708	-1.05128	0.4	0.69806	0
GO:0003702	RNA polymerase II transcription factor activity	213	-0.233552	-1.05121	0.314229	0.697399	0
GO:0042803	protein homodimerization activity	197	-0.235952	-1.05086	0.332685	0.697391	0
GO:0005516	calmodulin binding	134	-0.248578	-1.05072	0.337702	0.69692	0
GO:0043025	cell soma	38	-0.307066	-1.05002	0.367327	0.697956	0
GO:0009719	response to endogenous stimulus	114	-0.250905	-1.0489	0.338057	0.700273	0
GO:0006479	protein amino acid methylation	20	-0.362355	-1.04797	0.39787	0.701994	0
GO:0003001	generation of a signal involved in cell-cell signaling	75	-0.273076	-1.04721	0.373444	0.703215	0
GO:0009891	positive regulation of biosynthetic process	362	-0.21824	-1.04711	0.308704	0.702613	0
GO:0008237	metallopeptidase activity	152	-0.242885	-1.04669	0.342536	0.703036	0
GO:0033013	tetrapyrrole metabolic process	21	-0.355708	-1.04408	0.37963	0.709531	0
GO:0009725	response to hormone stimulus	112	-0.254327	-1.04402	0.362348	0.708809	0
GO:0031668	cellular response to extracellular stimulus	28	-0.33634	-1.04375	0.399177	0.708663	0
GO:0030308	negative regulation of cell growth	57	-0.283778	-1.04237	0.381092	0.711617	0
GO:0008361	regulation of cell size	197	-0.233288	-1.04173	0.327434	0.712512	0
GO:0030029	actin filament-based process	231	-0.226387	-1.04164	0.336989	0.711858	0
GO:0008366	axon ensheathment	30	-0.326094	-1.04141	0.383222	0.711633	0
GO:0015078	hydrogen ion transmembrane transporter activity	95	-0.255552	-1.04078	0.376008	0.712537	0
GO:0008134	transcription factor binding	397	-0.216051	-1.04066	0.325651	0.711959	0
GO:0008213	protein amino acid alkylation	20	-0.362355	-1.04006	0.413793	0.712748	0
GO:0016705	oxidoreductase activity, acting on paired donors, with incorporation or reduction of molecular oxygen	112	-0.250219	-1.03983	0.356436	0.712512	0
GO:0007605	sensory perception of sound	132	-0.243298	-1.03982	0.365517	0.711658	0
GO:0044243	multicellular organismal catabolic process	24	-0.346429	-1.03975	0.415385	0.710958	0
GO:0032488	Cdc42 protein signal transduction	13	-0.409641	-1.03922	0.406464	0.711559	0
GO:0006338	chromatin remodeling	49	-0.29178	-1.03792	0.3833	0.714466	0
GO:0042133	neurotransmitter metabolic process	30	-0.326794	-1.03781	0.394683	0.713877	0
GO:0035091	phosphoinositide binding	81	-0.263859	-1.03714	0.388496	0.714889	0
GO:0001726	ruffle	41	-0.303831	-1.03613	0.394764	0.716857	0
GO:0006783	heme biosynthetic process	13	-0.400803	-1.03488	0.412512	0.719401	0
GO:0050954	sensory perception of mechanical stimulus	132	-0.243298	-1.03429	0.36753	0.720184	0
GO:0030072	peptide hormone secretion	27	-0.329627	-1.0338	0.385447	0.720657	0
GO:0046658	anchored to plasma membrane	14	-0.397602	-1.03378	0.415521	0.719806	0
GO:0005924	cell-substrate adherens junction	36	-0.312354	-1.03357	0.39681	0.7195	0
GO:0008238	exopeptidase activity	62	-0.277939	-1.0328	0.381303	0.720792	0
GO:0006885	regulation of pH	30	-0.322493	-1.0327	0.421053	0.720196	0
GO:0016573	histone acetylation	11	-0.415423	-1.03268	0.428432	0.719367	0
GO:0016917	GABA receptor activity	26	-0.340223	-1.03242	0.398655	0.719203	0
GO:0051494	negative regulation of cytoskeleton organization	45	-0.291998	-1.03224	0.408372	0.718866	0
GO:0042605	peptide antigen binding	10	-0.421996	-1.03188	0.430723	0.719004	0
GO:0043005	neuron projection	88	-0.258827	-1.03062	0.387295	0.721634	0
GO:0046332	SMAD binding	17	-0.37282	-1.02991	0.416331	0.722809	0
GO:0007420	brain development	138	-0.242273	-1.02957	0.375252	0.722845	0
GO:0051674	localization of cell	360	-0.214475	-1.02942	0.351695	0.722378	0
GO:0007272	ensheathment of neurons	30	-0.326094	-1.02892	0.394605	0.722821	0
GO:0007417	central nervous system development	230	-0.224905	-1.02867	0.385427	0.722647	0
GO:0022838	substrate specific channel activity	360	-0.214757	-1.02826	0.357287	0.722926	0
GO:0022803	passive transmembrane transporter activity	370	-0.213901	-1.02772	0.343238	0.723547	0
GO:0000151	ubiquitin ligase complex	69	-0.274501	-1.02728	0.398186	0.723933	0
GO:0045926	negative regulation of growth	66	-0.272948	-1.02691	0.391931	0.724101	0
GO:0046634	regulation of alpha-beta T cell activation	14	-0.391527	-1.02686	0.41332	0.72337	0
GO:0007618	mating	12	-0.409806	-1.02607	0.43259	0.724679	0
GO:0046631	alpha-beta T cell activation	21	-0.355515	-1.02604	0.418377	0.723904	0
GO:0030955	potassium ion binding	121	-0.246123	-1.02583	0.396841	0.723605	0
GO:0051187	cofactor catabolic process	32	-0.313821	-1.02563	0.415675	0.723317	0
GO:0015267	channel activity	370	-0.213901	-1.02545	0.348214	0.722964	0
GO:0030055	cell-substrate junction	38	-0.306282	-1.02501	0.40567	0.723311	0
GO:0045597	positive regulation of cell differentiation	71	-0.267643	-1.0248	0.41461	0.723035	0
GO:0016616	oxidoreductase activity, acting on the CH-OH group of donors, NAD or NADP as acceptor	101	-0.248116	-1.02406	0.391481	0.724252	0
GO:0006928	cell motion	360	-0.214475	-1.02406	0.370564	0.723396	0
GO:0010008	endosome membrane	115	-0.246343	-1.02385	0.38523	0.723143	0
GO:0006892	post-Golgi vesicle-mediated transport	21	-0.353113	-1.02327	0.425852	0.723875	0
GO:0008289	lipid binding	363	-0.214288	-1.02288	0.389624	0.724116	0
GO:0001755	neural crest cell migration	10	-0.421686	-1.02271	0.442688	0.723756	0
GO:0032507	maintenance of protein location in cell	30	-0.319769	-1.02268	0.436255	0.722985	0
GO:0015077	monovalent inorganic cation transmembrane transporter activity	106	-0.249766	-1.02248	0.399185	0.722659	0
GO:0042035	regulation of cytokine biosynthetic process	64	-0.27429	-1.02194	0.40519	0.723294	0
GO:0043408	regulation of MAPKKK cascade	42	-0.29676	-1.02144	0.399411	0.723843	0
GO:0004428	inositol or phosphatidylinositol kinase activity	38	-0.302902	-1.02053	0.424587	0.725595	0
GO:0043130	ubiquitin binding	13	-0.394153	-1.02049	0.444886	0.72485	0
GO:0048471	perinuclear region of cytoplasm	80	-0.263436	-1.02046	0.402848	0.7241	0
GO:0042098	T cell proliferation	40	-0.300611	-1.01961	0.435847	0.725617	0
GO:0043010	camera-type eye development	32	-0.315467	-1.01954	0.41984	0.724933	0
GO:0048646	anatomical structure formation	160	-0.234353	-1.01912	0.41206	0.725236	0
GO:0016049	cell growth	189	-0.228417	-1.01856	0.409505	0.725941	0
GO:0019933	cAMP-mediated signaling	57	-0.276265	-1.01816	0.414938	0.726135	0
GO:0040007	growth	270	-0.218471	-1.01779	0.405379	0.726282	0
GO:0002521	leukocyte differentiation	99	-0.251055	-1.01716	0.411649	0.727078	0
GO:0001822	kidney development	41	-0.296604	-1.01715	0.425793	0.72627	0
GO:0002790	peptide secretion	27	-0.329627	-1.01684	0.427866	0.726271	0
GO:0044447	axoneme part	15	-0.380714	-1.01682	0.434146	0.725493	0
GO:0045834	positive regulation of lipid metabolic process	13	-0.39606	-1.01673	0.438134	0.724901	0
GO:0003712	transcription cofactor activity	285	-0.218137	-1.01583	0.401416	0.726519	0
GO:0019724	B cell mediated immunity	55	-0.281603	-1.01478	0.430233	0.728691	0
GO:0002682	regulation of immune system process	174	-0.228295	-1.01461	0.408367	0.728324	0
GO:0046649	lymphocyte activation	165	-0.231259	-1.01408	0.431412	0.728917	0
GO:0046834	lipid phosphorylation	15	-0.37286	-1.01405	0.429703	0.728158	0
GO:0043410	positive regulation of MAPKKK cascade	25	-0.328276	-1.013	0.421471	0.730293	0
GO:0002526	acute inflammatory response	74	-0.265889	-1.01237	0.438235	0.731271	0
GO:0051239	regulation of multicellular organismal process	230	-0.221182	-1.01146	0.406593	0.732953	0
GO:0006643	membrane lipid metabolic process	206	-0.224136	-1.01055	0.413255	0.734572	0
GO:0005922	connexon complex	19	-0.351091	-1.00888	0.451677	0.738422	0
GO:0006690	icosanoid metabolic process	41	-0.292442	-1.00869	0.431238	0.738073	0
GO:0005905	coated pit	38	-0.299178	-1.00818	0.444995	0.738649	0
GO:0050863	regulation of T cell activation	68	-0.267868	-1.00625	0.439801	0.743196	0
GO:0051181	cofactor transport	15	-0.374955	-1.0052	0.464956	0.745321	0
GO:0007009	plasma membrane organization	11	-0.410912	-1.00463	0.45106	0.746009	0
GO:0005216	ion channel activity	351	-0.211348	-1.00383	0.443902	0.747386	0
GO:0009225	nucleotide-sugar metabolic process	12	-0.398516	-1.00379	0.473788	0.746679	0
GO:0015674	di-, tri-valent inorganic cation transport	141	-0.234017	-1.00361	0.444004	0.746336	0
GO:0044440	endosomal part	116	-0.242165	-1.00318	0.444668	0.746645	0
GO:0042627	chylomicron	11	-0.401257	-1.00303	0.457404	0.746235	0
GO:0010038	response to metal ion	38	-0.301423	-1.00298	0.448039	0.745533	0
GO:0016236	macroautophagy	10	-0.423153	-1.00253	0.480078	0.745914	0
GO:0032446	protein modification by small protein conjugation	79	-0.25516	-1.00186	0.460606	0.746916	0
GO:0005605	basal lamina	12	-0.399684	-1.00186	0.463019	0.746072	0
GO:0004065	arylsulfatase activity	11	-0.40238	-1.00155	0.450102	0.746095	0
GO:0006342	chromatin silencing	12	-0.386251	-1.00141	0.45171	0.745644	0
GO:0044419	interspecies interaction between organisms	231	-0.220438	-1.00018	0.440882	0.748243	0
GO:0031902	late endosome membrane	34	-0.301802	-1.00008	0.450648	0.747679	0
GO:0006576	biogenic amine metabolic process	61	-0.27026	-0.999073	0.456967	0.749597	0
GO:0030001	metal ion transport	417	-0.206321	-0.998239	0.473741	0.751105	0
GO:0001657	ureteric bud development	19	-0.346562	-0.998071	0.471429	0.750735	0
GO:0046324	regulation of glucose import	11	-0.398508	-0.998006	0.45935	0.750059	0
GO:0032182	small conjugating protein binding	14	-0.37292	-0.997697	0.477495	0.7501	0
GO:0050880	regulation of blood vessel size	48	-0.281373	-0.99742	0.447927	0.750039	0
GO:0048469	cell maturation	50	-0.281598	-0.99703	0.467337	0.750235	0
GO:0051046	regulation of secretion	81	-0.255055	-0.996633	0.450051	0.750552	0
GO:0019932	second-messenger-mediated signaling	214	-0.220889	-0.99629	0.469246	0.750656	0
GO:0019898	extrinsic to membrane	70	-0.26177	-0.995376	0.463199	0.752416	0
GO:0009986	cell surface	173	-0.224415	-0.993976	0.458045	0.75547	0
GO:0004713	protein tyrosine kinase activity	175	-0.226784	-0.993911	0.465396	0.754811	0
GO:0043648	dicarboxylic acid metabolic process	16	-0.366203	-0.99329	0.466127	0.755673	0
GO:0005625	soluble fraction	195	-0.220992	-0.993091	0.470111	0.755376	0
GO:0035150	regulation of tube size	48	-0.281373	-0.992795	0.475426	0.755398	0
GO:0021700	developmental maturation	59	-0.268234	-0.992261	0.461078	0.756064	0
GO:0043292	contractile fiber	74	-0.260652	-0.991903	0.466472	0.75624	0
GO:0048487	beta-tubulin binding	11	-0.407335	-0.989888	0.463557	0.760976	0
GO:0016064	immunoglobulin mediated immune response	54	-0.271346	-0.989417	0.454187	0.761444	0
GO:0016044	membrane organization	293	-0.212526	-0.989179	0.472821	0.761285	0
GO:0005741	mitochondrial outer membrane	73	-0.25751	-0.98865	0.477789	0.761891	0
GO:0048730	epidermis morphogenesis	53	-0.273421	-0.985682	0.476	0.769333	0
GO:0016567	protein ubiquitination	74	-0.254707	-0.984966	0.474727	0.770438	0
GO:0007202	activation of phospholipase C activity	15	-0.368364	-0.984501	0.481407	0.770899	0
GO:0045930	negative regulation of mitotic cell cycle	12	-0.393143	-0.984349	0.481701	0.770439	0
GO:0002237	response to molecule of bacterial origin	11	-0.397942	-0.98415	0.476378	0.770164	0
GO:0006816	calcium ion transport	111	-0.240892	-0.983432	0.492901	0.771308	0
GO:0030100	regulation of endocytosis	35	-0.295143	-0.98325	0.472892	0.771004	0
GO:0006692	prostanoid metabolic process	16	-0.356367	-0.980589	0.488417	0.777637	0
GO:0005159	insulin-like growth factor receptor binding	12	-0.394391	-0.979768	0.499016	0.779054	0
GO:0001655	urogenital system development	45	-0.280693	-0.979477	0.471921	0.779029	0
GO:0030832	regulation of actin filament length	50	-0.272232	-0.979367	0.481665	0.77848	0
GO:0042100	B cell proliferation	17	-0.351452	-0.97906	0.484359	0.778495	0
GO:0003018	vascular process in circulatory system	49	-0.276618	-0.978852	0.488038	0.778219	0
GO:0048705	skeletal system morphogenesis	15	-0.367014	-0.978399	0.48027	0.778669	0
GO:0008105	asymmetric protein localization	10	-0.408425	-0.978135	0.489655	0.778559	0
GO:0009141	nucleoside triphosphate metabolic process	53	-0.273139	-0.977739	0.509317	0.778832	0
GO:0042108	positive regulation of cytokine biosynthetic process	41	-0.28436	-0.977544	0.50497	0.778519	0
GO:0051349	positive regulation of lyase activity	28	-0.307887	-0.977489	0.495652	0.777828	0
GO:0034358	plasma lipoprotein particle	15	-0.362434	-0.977275	0.479125	0.777579	0
GO:0006693	prostaglandin metabolic process	16	-0.356367	-0.977172	0.499027	0.777048	0
GO:0004867	serine-type endopeptidase inhibitor activity	85	-0.245879	-0.976312	0.506481	0.778619	0
GO:0045893	positive regulation of transcription, DNA-dependent	244	-0.214048	-0.975958	0.513678	0.778738	0
GO:0031507	heterochromatin formation	12	-0.386251	-0.975902	0.493646	0.778053	0
GO:0046879	hormone secretion	42	-0.28205	-0.975823	0.501953	0.777442	0
GO:0048732	gland development	46	-0.276142	-0.974564	0.486154	0.779984	0
GO:0031281	positive regulation of cyclase activity	28	-0.307887	-0.974483	0.508247	0.779361	0
GO:0007229	integrin-mediated signaling pathway	56	-0.267008	-0.974183	0.514119	0.779354	0
GO:0042743	hydrogen peroxide metabolic process	22	-0.327473	-0.973948	0.500507	0.779163	0
GO:0009790	embryonic development	235	-0.214354	-0.973335	0.543198	0.780027	0
GO:0004198	calcium-dependent cysteine-type endopeptidase activity	15	-0.368217	-0.972843	0.506276	0.780562	0
GO:0006570	tyrosine metabolic process	12	-0.386533	-0.972343	0.495441	0.781115	0
GO:0010639	negative regulation of organelle organization	52	-0.268723	-0.972314	0.498032	0.780361	0
GO:0045762	positive regulation of adenylate cyclase activity	28	-0.307887	-0.971762	0.485339	0.781038	0
GO:0033116	ER-Golgi intermediate compartment membrane	14	-0.371469	-0.971715	0.502947	0.78035	0
GO:0046873	metal ion transmembrane transporter activity	304	-0.205688	-0.971186	0.547401	0.780987	0
GO:0022843	voltage-gated cation channel activity	140	-0.227234	-0.970983	0.496288	0.780716	0
GO:0016798	hydrolase activity, acting on glycosyl bonds	116	-0.234873	-0.970752	0.524186	0.780525	0
GO:0046890	regulation of lipid biosynthetic process	14	-0.368937	-0.970599	0.490157	0.78012	0
GO:0001568	blood vessel development	173	-0.220691	-0.970071	0.539796	0.780709	0
GO:0031280	negative regulation of cyclase activity	15	-0.360852	-0.969963	0.478873	0.780185	0
GO:0008038	neuron recognition	11	-0.396362	-0.969833	0.496071	0.779726	0
GO:0032994	protein-lipid complex	15	-0.362434	-0.969672	0.492522	0.779299	0
GO:0008378	galactosyltransferase activity	29	-0.30469	-0.969584	0.5	0.778737	0
GO:0051254	positive regulation of RNA metabolic process	246	-0.210692	-0.968293	0.550478	0.781465	0
GO:0016620	oxidoreductase activity, acting on the aldehyde or oxo group of donors, NAD or NADP as acceptor	21	-0.333371	-0.967507	0.506849	0.782806	0
GO:0042089	cytokine biosynthetic process	72	-0.251083	-0.967475	0.512243	0.782077	0
GO:0031325	positive regulation of cellular metabolic process	429	-0.198474	-0.966435	0.581516	0.784107	0
GO:0007249	I-kappaB kinase/NF-kappaB cascade	140	-0.225921	-0.966202	0.516256	0.783957	0
GO:0001944	vasculature development	176	-0.217685	-0.965621	0.549852	0.784766	0
GO:0032403	protein complex binding	103	-0.236255	-0.964527	0.519136	0.786982	0
GO:0017148	negative regulation of translation	17	-0.350361	-0.964169	0.507921	0.787105	0
GO:0033275	actin-myosin filament sliding	11	-0.390283	-0.964035	0.502554	0.786647	0
GO:0042472	inner ear morphogenesis	26	-0.310482	-0.962456	0.487805	0.790128	0
GO:0030148	sphingolipid biosynthetic process	20	-0.328933	-0.962009	0.509415	0.790523	0
GO:0016614	oxidoreductase activity, acting on CH-OH group of donors	112	-0.234255	-0.961929	0.5345	0.789924	0
GO:0046546	development of primary male sexual characteristics	28	-0.304316	-0.961486	0.525854	0.790257	0
GO:0005149	interleukin-1 receptor binding	13	-0.377217	-0.960852	0.513615	0.791138	0
GO:0051592	response to calcium ion	13	-0.366526	-0.960382	0.511	0.791576	0
GO:0042327	positive regulation of phosphorylation	43	-0.277258	-0.960275	0.504663	0.791059	0
GO:0030520	estrogen receptor signaling pathway	10	-0.405086	-0.960257	0.516537	0.790296	0
GO:0007194	negative regulation of adenylate cyclase activity	15	-0.360852	-0.960198	0.527065	0.78967	0
GO:0051350	negative regulation of lyase activity	15	-0.360852	-0.96001	0.50505	0.789366	0
GO:0044449	contractile fiber part	71	-0.249868	-0.959678	0.526814	0.789444	0
GO:0005795	Golgi stack	21	-0.328126	-0.959337	0.520976	0.789573	0
GO:0019233	sensory perception of pain	18	-0.340963	-0.957873	0.522549	0.792769	0
GO:0010628	positive regulation of gene expression	308	-0.203146	-0.957068	0.590591	0.794104	0
GO:0032535	regulation of cellular component size	53	-0.266288	-0.956912	0.506048	0.793707	0
GO:0001932	regulation of protein amino acid phosphorylation	63	-0.257056	-0.956714	0.545547	0.793431	0
GO:0000165	MAPKKK cascade	162	-0.217128	-0.955483	0.552577	0.795992	0
GO:0005089	Rho guanyl-nucleotide exchange factor activity	69	-0.249426	-0.955193	0.541793	0.795978	0
GO:0030036	actin cytoskeleton organization	212	-0.212501	-0.955054	0.588353	0.795536	0
GO:0050906	detection of stimulus involved in sensory perception	38	-0.283241	-0.954309	0.523906	0.7967	0
GO:0001525	angiogenesis	133	-0.226445	-0.953708	0.562008	0.797545	0
GO:0006813	potassium ion transport	155	-0.218371	-0.953575	0.566829	0.797104	0
GO:0016878	acid-thiol ligase activity	15	-0.358107	-0.953031	0.5251	0.797737	0
GO:0006066	cellular alcohol metabolic process	299	-0.204017	-0.952884	0.602216	0.797354	0
GO:0015491	cation:cation antiporter activity	14	-0.362847	-0.952573	0.516378	0.797392	0
GO:0005858	axonemal dynein complex	14	-0.352549	-0.952155	0.51731	0.797692	0
GO:0043627	response to estrogen stimulus	22	-0.318665	-0.950728	0.541275	0.800718	0
GO:0006833	water transport	14	-0.363267	-0.950309	0.519841	0.801067	0
GO:0008083	growth factor activity	165	-0.217577	-0.949947	0.589041	0.801182	0
GO:0005581	collagen	35	-0.290295	-0.949166	0.533533	0.802448	0
GO:0042287	MHC protein binding	17	-0.345603	-0.948924	0.538767	0.802259	0
GO:0042990	regulation of transcription factor import into nucleus	22	-0.320477	-0.94857	0.541877	0.802378	0
GO:0019048	virus-host interaction	11	-0.39532	-0.948353	0.528586	0.80218	0
GO:0005929	cilium	77	-0.244478	-0.946965	0.561072	0.805152	0
GO:0030073	insulin secretion	21	-0.322722	-0.946789	0.518782	0.804847	0
GO:0046915	transition metal ion transmembrane transporter activity	25	-0.312384	-0.946787	0.531936	0.804043	0
GO:0042044	fluid transport	14	-0.363267	-0.946108	0.536946	0.805096	0
GO:0051346	negative regulation of hydrolase activity	21	-0.327054	-0.94559	0.528134	0.805669	0
GO:0005262	calcium channel activity	66	-0.253482	-0.945166	0.559055	0.805997	0
GO:0042991	transcription factor import into nucleus	22	-0.320477	-0.944946	0.524823	0.805771	0
GO:0010557	positive regulation of macromolecule biosynthetic process	343	-0.199411	-0.944926	0.651822	0.805021	0
GO:0043433	negative regulation of transcription factor activity	17	-0.337713	-0.944704	0.525475	0.804797	0
GO:0006769	nicotinamide metabolic process	26	-0.299915	-0.943979	0.541	0.805986	0
GO:0009948	anterior/posterior axis specification	11	-0.386455	-0.943808	0.542254	0.805641	0
GO:0005520	insulin-like growth factor binding	24	-0.308897	-0.942078	0.538694	0.809435	0
GO:0006766	vitamin metabolic process	69	-0.24746	-0.940905	0.546571	0.811752	0
GO:0051651	maintenance of location in cell	34	-0.28937	-0.939492	0.557905	0.814716	0
GO:0016814	hydrolase activity, acting on carbon-nitrogen (but not peptide) bonds, in cyclic amidines	30	-0.294646	-0.938871	0.550441	0.815538	0
GO:0046330	positive regulation of JNK cascade	13	-0.369369	-0.938317	0.543375	0.816238	0
GO:0030049	muscle filament sliding	11	-0.390283	-0.937786	0.543631	0.816808	0
GO:0016050	vesicle organization	38	-0.278732	-0.937491	0.559501	0.81679	0
GO:0042107	cytokine metabolic process	73	-0.246225	-0.937244	0.581373	0.816656	0
GO:0005244	voltage-gated ion channel activity	187	-0.211156	-0.936134	0.642166	0.818751	0
GO:0001558	regulation of cell growth	156	-0.215305	-0.935745	0.625255	0.819003	0
GO:0035282	segmentation	26	-0.305812	-0.935689	0.545455	0.818337	0
GO:0042470	melanosome	82	-0.23802	-0.935595	0.587065	0.817789	0
GO:0006954	inflammatory response	292	-0.200566	-0.935148	0.676529	0.818189	0
GO:0043406	positive regulation of MAP kinase activity	72	-0.24133	-0.934864	0.603083	0.818156	0
GO:0022832	voltage-gated channel activity	187	-0.211156	-0.934426	0.647059	0.818506	0
GO:0035270	endocrine system development	34	-0.286909	-0.93433	0.531091	0.817959	0
GO:0042312	regulation of vasodilation	12	-0.372501	-0.934099	0.548134	0.817774	0
GO:0009893	positive regulation of metabolic process	438	-0.190921	-0.93355	0.72579	0.818421	0
GO:0019363	pyridine nucleotide biosynthetic process	12	-0.368803	-0.932282	0.550459	0.82098	0
GO:0030335	positive regulation of cell migration	24	-0.304581	-0.932061	0.548818	0.820741	0
GO:0006094	gluconeogenesis	23	-0.314229	-0.931494	0.557297	0.821436	0
GO:0045941	positive regulation of transcription	301	-0.197493	-0.931138	0.679325	0.821537	0
GO:0006000	fructose metabolic process	12	-0.366178	-0.930369	0.548028	0.822781	0
GO:0022836	gated channel activity	289	-0.200314	-0.930119	0.689162	0.822659	0
GO:0050796	regulation of insulin secretion	13	-0.358498	-0.929826	0.554415	0.822598	0
GO:0042354	L-fucose metabolic process	11	-0.380804	-0.929085	0.549849	0.823755	0
GO:0048770	pigment granule	82	-0.23802	-0.928824	0.605619	0.823637	0
GO:0048146	positive regulation of fibroblast proliferation	15	-0.348212	-0.925342	0.561523	0.831954	0
GO:0048144	fibroblast proliferation	17	-0.33433	-0.924855	0.581188	0.832438	0
GO:0048145	regulation of fibroblast proliferation	17	-0.33433	-0.92371	0.569122	0.834598	0
GO:0005921	gap junction	24	-0.303551	-0.92328	0.568452	0.834924	0
GO:0022603	regulation of anatomical structure morphogenesis	75	-0.240873	-0.922796	0.592308	0.835355	0
GO:0030018	Z disc	17	-0.333257	-0.922773	0.556505	0.834615	0
GO:0019217	regulation of fatty acid metabolic process	21	-0.312322	-0.922499	0.564	0.834533	0
GO:0015269	calcium-activated potassium channel activity	12	-0.366616	-0.921969	0.560878	0.835088	0
GO:0005230	extracellular ligand-gated ion channel activity	69	-0.242778	-0.921585	0.604697	0.835287	0
GO:0042552	myelination	24	-0.304775	-0.921262	0.593657	0.835318	0
GO:0051650	establishment of vesicle localization	24	-0.302264	-0.921164	0.570158	0.834765	0
GO:0008417	fucosyltransferase activity	14	-0.347312	-0.920407	0.574207	0.835927	0
GO:0002791	regulation of peptide secretion	14	-0.355808	-0.920275	0.589	0.835475	0
GO:0016866	intramolecular transferase activity	19	-0.324471	-0.920017	0.577954	0.835328	0
GO:0006721	terpenoid metabolic process	15	-0.348579	-0.919917	0.572816	0.83477	0
GO:0048514	blood vessel morphogenesis	156	-0.213591	-0.91945	0.650875	0.835172	0
GO:0001775	cell activation	223	-0.202948	-0.919416	0.695182	0.834474	0
GO:0008194	UDP-glycosyltransferase activity	108	-0.224264	-0.919301	0.641379	0.833968	0
GO:0008430	selenium binding	27	-0.292437	-0.918481	0.578999	0.835283	0
GO:0042471	ear morphogenesis	30	-0.285904	-0.917113	0.599412	0.838037	0
GO:0000080	G1 phase of mitotic cell cycle	13	-0.357202	-0.916171	0.558248	0.839589	0
GO:0006323	DNA packaging	108	-0.222648	-0.915762	0.651277	0.839807	0
GO:0005938	cell cortex	67	-0.245031	-0.915368	0.619843	0.840019	0
GO:0010035	response to inorganic substance	44	-0.267675	-0.914617	0.61017	0.841107	0
GO:0030323	respiratory tube development	46	-0.261778	-0.914371	0.628405	0.840944	0
GO:0033014	tetrapyrrole biosynthetic process	16	-0.331565	-0.914216	0.587238	0.84054	0
GO:0016328	lateral plasma membrane	10	-0.387995	-0.914183	0.583416	0.839831	0
GO:0046651	lymphocyte proliferation	55	-0.249222	-0.913765	0.614531	0.840066	0
GO:0045321	leukocyte activation	192	-0.206939	-0.913365	0.707	0.840259	0
GO:0006779	porphyrin biosynthetic process	16	-0.331565	-0.913161	0.574133	0.839972	0
GO:0008301	DNA bending activity	11	-0.373556	-0.912008	0.569913	0.842067	0
GO:0008066	glutamate receptor activity	30	-0.286018	-0.911508	0.592184	0.842514	0
GO:0042446	hormone biosynthetic process	38	-0.269861	-0.911336	0.588351	0.842135	0
GO:0014032	neural crest cell development	14	-0.350224	-0.910657	0.576271	0.843022	0
GO:0032879	regulation of localization	154	-0.211736	-0.910548	0.687627	0.842503	0
GO:0014033	neural crest cell differentiation	14	-0.350224	-0.910081	0.576219	0.842911	0
GO:0016894	endonuclease activity, active with either ribo- or deoxyribonucleic acids and producing 3'-phosphomonoesters	14	-0.346904	-0.909591	0.576055	0.843358	0
GO:0031513	nonmotile primary cilium	14	-0.348557	-0.909227	0.568182	0.843486	0
GO:0048041	focal adhesion formation	13	-0.355598	-0.908343	0.602808	0.844936	0
GO:0005834	heterotrimeric G-protein complex	24	-0.304997	-0.907393	0.589083	0.846475	0
GO:0004745	retinol dehydrogenase activity	10	-0.380222	-0.906962	0.585828	0.846773	0
GO:0007613	memory	11	-0.364983	-0.906047	0.58631	0.848276	0
GO:0005891	voltage-gated calcium channel complex	21	-0.311823	-0.90591	0.578947	0.847809	0
GO:0051318	G1 phase	15	-0.335778	-0.904105	0.591133	0.851583	0
GO:0015926	glucosidase activity	10	-0.381647	-0.9034	0.586444	0.852571	0
GO:0004437	inositol or phosphatidylinositol phosphatase activity	33	-0.275778	-0.903301	0.606061	0.852014	0
GO:0051235	maintenance of location	50	-0.251821	-0.903183	0.624288	0.851521	0
GO:0019722	calcium-mediated signaling	36	-0.268592	-0.903159	0.627979	0.850788	0
GO:0009897	external side of plasma membrane	55	-0.251509	-0.90292	0.619284	0.85058	0
GO:0045639	positive regulation of myeloid cell differentiation	17	-0.324412	-0.902915	0.582769	0.849807	0
GO:0042384	cilium assembly	12	-0.363293	-0.90275	0.604124	0.849426	0
GO:0042475	odontogenesis of dentine-containing tooth	16	-0.330958	-0.901236	0.586139	0.852222	0
GO:0016409	palmitoyltransferase activity	12	-0.358692	-0.900681	0.588235	0.852817	0
GO:0051049	regulation of transport	152	-0.20792	-0.899076	0.721893	0.856055	0
GO:0050776	regulation of immune response	99	-0.221026	-0.897201	0.698914	0.859815	0
GO:0004303	estradiol 17-beta-dehydrogenase activity	10	-0.377544	-0.896296	0.616152	0.861229	0
GO:0008154	actin polymerization or depolymerization	63	-0.239345	-0.895516	0.644906	0.86237	0
GO:0019748	secondary metabolic process	48	-0.253579	-0.895022	0.646259	0.862811	0
GO:0009612	response to mechanical stimulus	17	-0.327454	-0.894144	0.617966	0.864128	0
GO:0004725	protein tyrosine phosphatase activity	99	-0.220617	-0.893284	0.688377	0.86538	0
GO:0005539	glycosaminoglycan binding	101	-0.218574	-0.892474	0.685687	0.866468	0
GO:0006470	protein amino acid dephosphorylation	123	-0.214758	-0.892149	0.698189	0.866463	0
GO:0015103	inorganic anion transmembrane transporter activity	36	-0.269872	-0.891968	0.624615	0.86614	0
GO:0030247	polysaccharide binding	104	-0.218891	-0.891807	0.707772	0.86573	0
GO:0032963	collagen metabolic process	26	-0.292545	-0.891462	0.621032	0.865743	0
GO:0046883	regulation of hormone secretion	30	-0.276849	-0.891095	0.62768	0.865794	0
GO:0009109	coenzyme catabolic process	27	-0.285332	-0.890968	0.61306	0.865312	0
GO:0002253	activation of immune response	65	-0.237017	-0.89086	0.673248	0.86478	0
GO:0032943	mononuclear cell proliferation	56	-0.24554	-0.890443	0.671026	0.86501	0
GO:0016903	oxidoreductase activity, acting on the aldehyde or oxo group of donors	30	-0.279706	-0.890072	0.62037	0.865104	0
GO:0007266	Rho protein signal transduction	113	-0.216359	-0.889362	0.698749	0.866	0
GO:0042168	heme metabolic process	17	-0.321738	-0.889124	0.606208	0.865765	0
GO:0006644	phospholipid metabolic process	158	-0.204892	-0.8884	0.757214	0.866653	0
GO:0051020	GTPase binding	75	-0.230712	-0.888222	0.684316	0.86631	0
GO:0005640	nuclear outer membrane	15	-0.334908	-0.888209	0.615683	0.865555	0
GO:0019201	nucleotide kinase activity	22	-0.301699	-0.887737	0.617165	0.865923	0
GO:0005261	cation channel activity	250	-0.192866	-0.887546	0.813166	0.865595	0
GO:0051262	protein tetramerization	21	-0.301582	-0.887161	0.620656	0.865707	0
GO:0033500	carbohydrate homeostasis	25	-0.288648	-0.886049	0.6199	0.8676	0
GO:0006941	striated muscle contraction	48	-0.250581	-0.884095	0.662614	0.87138	0
GO:0042593	glucose homeostasis	25	-0.288648	-0.884003	0.618022	0.870814	0
GO:0030316	osteoclast differentiation	10	-0.369458	-0.88251	0.605839	0.873494	0
GO:0007090	regulation of S phase of mitotic cell cycle	10	-0.372681	-0.881115	0.611384	0.876001	0
GO:0005179	hormone activity	110	-0.212294	-0.880433	0.731127	0.876849	0
GO:0048037	cofactor binding	205	-0.195343	-0.879524	0.793651	0.878208	0
GO:0002684	positive regulation of immune system process	130	-0.206938	-0.877129	0.756294	0.883	0
GO:0051171	regulation of nitrogen compound metabolic process	21	-0.296046	-0.876266	0.641642	0.884209	0
GO:0043405	regulation of MAP kinase activity	102	-0.214515	-0.875657	0.742063	0.884828	0
GO:0019439	aromatic compound catabolic process	17	-0.315264	-0.875643	0.630327	0.884072	0
GO:0005217	intracellular ligand-gated ion channel activity	11	-0.355694	-0.874913	0.633333	0.885015	0
GO:0048066	pigmentation during development	16	-0.320561	-0.873829	0.641566	0.886662	0
GO:0042348	NF-kappaB import into nucleus	13	-0.336591	-0.870703	0.620438	0.893067	0
GO:0004112	cyclic-nucleotide phosphodiesterase activity	25	-0.286423	-0.870701	0.644711	0.89228	0
GO:0008277	regulation of G-protein coupled receptor protein signaling pathway	38	-0.254665	-0.870076	0.689	0.892923	0
GO:0042345	regulation of NF-kappaB import into nucleus	13	-0.336591	-0.868777	0.656064	0.895122	0
GO:0006700	C21-steroid hormone biosynthetic process	12	-0.341614	-0.867362	0.651951	0.897488	0
GO:0032984	macromolecular complex disassembly	61	-0.235448	-0.867265	0.696088	0.896898	0
GO:0042101	T cell receptor complex	12	-0.345813	-0.866902	0.643849	0.896956	0
GO:0007200	activation of phospholipase C activity by G-protein coupled receptor protein signaling pathway coupled to IP3 second messenger	73	-0.226678	-0.865702	0.729331	0.898835	0
GO:0051705	behavioral interaction between organisms	15	-0.321313	-0.865668	0.631841	0.898121	0
GO:0042330	taxis	145	-0.200946	-0.864874	0.783465	0.899064	0
GO:0045937	positive regulation of phosphate metabolic process	46	-0.245942	-0.864869	0.701071	0.898281	0
GO:0006935	chemotaxis	145	-0.200946	-0.864594	0.804829	0.89809	0
GO:0005540	hyaluronic acid binding	17	-0.306593	-0.863343	0.654196	0.900076	0
GO:0010562	positive regulation of phosphorus metabolic process	46	-0.245942	-0.861986	0.694882	0.902294	0
GO:0048871	multicellular organismal homeostasis	23	-0.289404	-0.861567	0.672888	0.902416	0
GO:0017156	calcium ion-dependent exocytosis	13	-0.333394	-0.86139	0.653654	0.902029	0
GO:0042129	regulation of T cell proliferation	34	-0.261315	-0.861303	0.670276	0.901443	0
GO:0008329	pattern recognition receptor activity	10	-0.35251	-0.860761	0.620654	0.901889	0
GO:0051605	protein maturation via proteolysis	15	-0.320238	-0.860587	0.636103	0.901483	0
GO:0033077	T cell differentiation in the thymus	13	-0.332179	-0.860299	0.641791	0.901336	0
GO:0055085	transmembrane transport	33	-0.260251	-0.859756	0.692537	0.901723	0
GO:0030324	lung development	44	-0.248727	-0.859497	0.706287	0.901502	0
GO:0043624	cellular protein complex disassembly	57	-0.232525	-0.858937	0.744353	0.901937	0
GO:0009755	hormone-mediated signaling	37	-0.256604	-0.857031	0.696824	0.905336	0
GO:0001656	metanephros development	24	-0.280695	-0.856325	0.679842	0.906075	0
GO:0001654	eye development	43	-0.249711	-0.855801	0.712288	0.906458	0
GO:0005975	carbohydrate metabolic process	422	-0.176113	-0.855483	0.933925	0.906367	0
GO:0005871	kinesin complex	17	-0.3074	-0.854874	0.659158	0.906833	0
GO:0016998	cell wall catabolic process	14	-0.322701	-0.854772	0.65286	0.906261	0
GO:0001894	tissue homeostasis	23	-0.289404	-0.854595	0.687885	0.905829	0
GO:0001934	positive regulation of protein amino acid phosphorylation	37	-0.255153	-0.853987	0.686217	0.906295	0
GO:0031901	early endosome membrane	21	-0.294508	-0.853556	0.680433	0.906435	0
GO:0007156	homophilic cell adhesion	119	-0.204721	-0.853256	0.80847	0.906285	0
GO:0031399	regulation of protein modification process	81	-0.217964	-0.852888	0.767084	0.906287	0
GO:0016569	covalent chromatin modification	42	-0.244465	-0.852827	0.708044	0.905628	0
GO:0005272	sodium channel activity	31	-0.263507	-0.851097	0.723819	0.908504	0
GO:0004926	non-G-protein coupled 7TM receptor activity	11	-0.347168	-0.850704	0.649326	0.908553	0
GO:0004708	MAP kinase kinase activity	10	-0.352904	-0.850669	0.663065	0.907837	0
GO:0006004	fucose metabolic process	15	-0.317542	-0.85044	0.674125	0.907553	0
GO:0006916	anti-apoptosis	158	-0.19618	-0.850316	0.824752	0.907015	0
GO:0006672	ceramide metabolic process	29	-0.266774	-0.850161	0.698617	0.906572	0
GO:0051648	vesicle localization	25	-0.281436	-0.848993	0.703954	0.90823	0
GO:0034623	cellular macromolecular complex disassembly	58	-0.231117	-0.848848	0.73494	0.907763	0
GO:0016570	histone modification	40	-0.251462	-0.848667	0.7098	0.907351	0
GO:0000084	S phase of mitotic cell cycle	16	-0.311364	-0.846633	0.686654	0.910775	0
GO:0000149	SNARE binding	22	-0.283586	-0.846355	0.695085	0.910569	0
GO:0016776	phosphotransferase activity, phosphate group as acceptor	34	-0.256716	-0.842739	0.72434	0.917252	0
GO:0050886	endocrine process	11	-0.34128	-0.841457	0.682087	0.919093	0
GO:0001990	regulation of systemic arterial blood pressure by hormone	11	-0.34128	-0.841021	0.664677	0.919232	0
GO:0004712	protein serine/threonine/tyrosine kinase activity	10	-0.352904	-0.840251	0.677355	0.919986	0
GO:0019953	sexual reproduction	302	-0.178846	-0.84024	0.924314	0.919221	0
GO:0015298	solute:cation antiporter activity	24	-0.283758	-0.840125	0.720721	0.918672	0
GO:0044262	cellular carbohydrate metabolic process	282	-0.180018	-0.838832	0.924623	0.920558	0
GO:0007190	activation of adenylate cyclase activity	25	-0.277171	-0.838729	0.701942	0.919983	0
GO:0051701	interaction with host	21	-0.286884	-0.838212	0.693898	0.92022	0
GO:0005930	axoneme	20	-0.291241	-0.837597	0.708374	0.920652	0
GO:0030027	lamellipodium	39	-0.245177	-0.837384	0.740628	0.92029	0
GO:0005253	anion channel activity	64	-0.224051	-0.836482	0.775629	0.921275	0
GO:0043241	protein complex disassembly	58	-0.228992	-0.836443	0.750253	0.920571	0
GO:0045736	negative regulation of cyclin-dependent protein kinase activity	10	-0.349719	-0.835469	0.680312	0.921721	0
GO:0015833	peptide transport	37	-0.250016	-0.83339	0.74952	0.92501	0
GO:0051606	detection of stimulus	73	-0.219884	-0.833212	0.797131	0.924573	0
GO:0046661	male sex differentiation	34	-0.253746	-0.829551	0.740818	0.930872	0
GO:0019362	pyridine nucleotide metabolic process	29	-0.26047	-0.829522	0.739044	0.930144	0
GO:0051090	regulation of transcription factor activity	53	-0.229369	-0.828755	0.771222	0.930805	0
GO:0005544	calcium-dependent phospholipid binding	22	-0.282887	-0.828726	0.722606	0.930073	0
GO:0035023	regulation of Rho protein signal transduction	83	-0.208284	-0.828131	0.816126	0.930434	0
GO:0030168	platelet activation	25	-0.269931	-0.827276	0.72709	0.931295	0
GO:0007047	cell wall organization	15	-0.307827	-0.826881	0.696517	0.93127	0
GO:0045165	cell fate commitment	68	-0.215879	-0.826311	0.798546	0.931556	0
GO:0046961	proton-transporting ATPase activity, rotational mechanism	30	-0.261252	-0.825934	0.73257	0.931482	0
GO:0010382	cellular cell wall metabolic process	15	-0.307827	-0.825617	0.703777	0.931296	0
GO:0002250	adaptive immune response	80	-0.210944	-0.823659	0.817647	0.934249	0
GO:0002460	adaptive immune response based on somatic recombination of immune receptors built from immunoglobulin superfamily domains	80	-0.210944	-0.820638	0.816206	0.939021	0
GO:0050750	low-density lipoprotein receptor binding	11	-0.333962	-0.820413	0.683106	0.938646	0
GO:0050672	negative regulation of lymphocyte proliferation	13	-0.318278	-0.820253	0.706458	0.938163	0
GO:0046777	protein amino acid autophosphorylation	49	-0.229681	-0.819713	0.784334	0.938398	0
GO:0032945	negative regulation of mononuclear cell proliferation	13	-0.318278	-0.818676	0.702756	0.939501	0
GO:0008652	amino acid biosynthetic process	44	-0.234299	-0.81853	0.770669	0.939011	0
GO:0050920	regulation of chemotaxis	13	-0.318455	-0.818511	0.712062	0.938267	0
GO:0008629	induction of apoptosis by intracellular signals	34	-0.249522	-0.816773	0.750501	0.940631	0
GO:0008201	heparin binding	79	-0.211099	-0.815954	0.822375	0.941332	0
GO:0002694	regulation of leukocyte activation	93	-0.203329	-0.815247	0.839058	0.941837	0
GO:0030286	dynein complex	36	-0.241777	-0.815238	0.755424	0.941072	0
GO:0051129	negative regulation of cellular component organization	73	-0.212449	-0.814223	0.82218	0.942115	0
GO:0009582	detection of abiotic stimulus	40	-0.241745	-0.813894	0.768537	0.941928	0
GO:0006099	tricarboxylic acid cycle	24	-0.268048	-0.811179	0.746548	0.945981	0
GO:0050921	positive regulation of chemotaxis	12	-0.322942	-0.808844	0.714697	0.949305	0
GO:0015276	ligand-gated ion channel activity	94	-0.199515	-0.80726	0.867961	0.951286	0
GO:0048520	positive regulation of behavior	12	-0.322942	-0.805991	0.7167	0.952658	0
GO:0046356	acetyl-CoA catabolic process	24	-0.268048	-0.805467	0.748768	0.952767	0
GO:0050679	positive regulation of epithelial cell proliferation	18	-0.29382	-0.805445	0.742798	0.952026	0
GO:0022600	digestive system process	18	-0.285791	-0.804958	0.738659	0.952062	0
GO:0006957	complement activation, alternative pathway	14	-0.30871	-0.803505	0.736896	0.953736	0
GO:0032940	secretion by cell	161	-0.183858	-0.80176	0.929633	0.955887	0
GO:0003823	antigen binding	37	-0.237688	-0.800661	0.791538	0.956981	0
GO:0006767	water-soluble vitamin metabolic process	48	-0.225476	-0.799582	0.823347	0.957999	0
GO:0022834	ligand-gated channel activity	94	-0.199515	-0.799352	0.872816	0.957613	0
GO:0019902	phosphatase binding	19	-0.28452	-0.798654	0.745731	0.958005	0
GO:0030888	regulation of B cell proliferation	11	-0.331497	-0.798507	0.70946	0.957472	0
GO:0006826	iron ion transport	24	-0.263107	-0.798047	0.749759	0.957471	0
GO:0043028	caspase regulator activity	21	-0.273144	-0.79778	0.749503	0.957141	0
GO:0042306	regulation of protein import into nucleus	24	-0.263164	-0.796231	0.767606	0.958935	0
GO:0019216	regulation of lipid metabolic process	44	-0.233078	-0.795148	0.808402	0.959926	0
GO:0006891	intra-Golgi vesicle-mediated transport	18	-0.279788	-0.794548	0.757028	0.960125	0
GO:0003727	single-stranded RNA binding	19	-0.275693	-0.794215	0.738193	0.959877	0
GO:0001871	pattern binding	116	-0.191984	-0.793804	0.896217	0.959771	0
GO:0051047	positive regulation of secretion	41	-0.229435	-0.793121	0.802187	0.960106	0
GO:0043450	alkene biosynthetic process	19	-0.278567	-0.792985	0.751285	0.959569	0
GO:0016485	protein processing	88	-0.199422	-0.792545	0.878431	0.959503	0
GO:0006469	negative regulation of protein kinase activity	57	-0.216586	-0.791372	0.835481	0.960622	0
GO:0004091	carboxylesterase activity	84	-0.199645	-0.791198	0.874233	0.960121	0
GO:0042113	B cell activation	66	-0.211587	-0.791039	0.849076	0.959631	0
GO:0016780	phosphotransferase activity, for other substituted phosphate groups	17	-0.287216	-0.790852	0.755424	0.959149	0
GO:0033673	negative regulation of kinase activity	57	-0.216586	-0.790677	0.848024	0.958656	0
GO:0030017	sarcomere	63	-0.210278	-0.7879	0.852308	0.962299	0
GO:0042577	lipid phosphatase activity	11	-0.321702	-0.787218	0.738625	0.962612	0
GO:0008286	insulin receptor signaling pathway	33	-0.240576	-0.78721	0.812436	0.961849	0
GO:0019370	leukotriene biosynthetic process	19	-0.278567	-0.78707	0.76276	0.961305	0
GO:0004702	receptor signaling protein serine/threonine kinase activity	51	-0.22	-0.785942	0.861723	0.962311	0
GO:0051091	positive regulation of transcription factor activity	32	-0.241625	-0.784159	0.806673	0.96431	0
GO:0050892	intestinal absorption	10	-0.327759	-0.78353	0.748768	0.964518	0
GO:0016307	phosphatidylinositol phosphate kinase activity	11	-0.319782	-0.783233	0.757666	0.964169	0
GO:0016775	phosphotransferase activity, nitrogenous group as acceptor	16	-0.284318	-0.781594	0.772988	0.965825	0
GO:0001837	epithelial to mesenchymal transition	12	-0.312879	-0.781295	0.747115	0.965485	0
GO:0045807	positive regulation of endocytosis	18	-0.276624	-0.781234	0.784798	0.964805	0
GO:0050909	sensory perception of taste	28	-0.246395	-0.780209	0.808151	0.965543	0
GO:0012506	vesicle membrane	121	-0.187226	-0.779436	0.930528	0.965937	0
GO:0051345	positive regulation of hydrolase activity	88	-0.197795	-0.778472	0.88694	0.966597	0
GO:0019205	nucleobase, nucleoside, nucleotide kinase activity	42	-0.222764	-0.776894	0.8375	0.968141	0
GO:0005164	tumor necrosis factor receptor binding	20	-0.269682	-0.774781	0.78408	0.970472	0
GO:0032102	negative regulation of response to external stimulus	15	-0.291543	-0.77362	0.781	0.971343	0
GO:0050865	regulation of cell activation	96	-0.192669	-0.772522	0.927835	0.972198	0
GO:0031644	regulation of neurological system process	35	-0.235273	-0.771895	0.839679	0.972322	0
GO:0007276	gamete generation	253	-0.168058	-0.770832	0.987167	0.973061	0
GO:0016528	sarcoplasm	20	-0.263846	-0.770779	0.796	0.972367	0
GO:0060232	delamination	12	-0.312879	-0.770045	0.778884	0.972659	0
GO:0009306	protein secretion	48	-0.220652	-0.768753	0.863992	0.973706	0
GO:0050795	regulation of behavior	16	-0.27879	-0.765778	0.790791	0.977142	0
GO:0001709	cell fate determination	27	-0.242872	-0.765362	0.832833	0.976939	0
GO:0005231	excitatory extracellular ligand-gated ion channel activity	48	-0.215368	-0.762681	0.869433	0.979855	0
GO:0008527	taste receptor activity	13	-0.294321	-0.76266	0.778115	0.979106	0
GO:0009925	basal plasma membrane	17	-0.278401	-0.762535	0.787192	0.978512	0
GO:0019905	syntaxin binding	18	-0.269696	-0.762139	0.791541	0.978236	0
GO:0048232	male gamete generation	207	-0.168438	-0.761151	0.977561	0.978818	0
GO:0051607	defense response to virus	27	-0.244222	-0.761094	0.8286	0.978126	0
GO:0016601	Rac protein signal transduction	12	-0.294722	-0.75985	0.763618	0.979039	0
GO:0007283	spermatogenesis	207	-0.168438	-0.759643	0.98075	0.978554	0
GO:0016529	sarcoplasmic reticulum	20	-0.263846	-0.757879	0.788386	0.980122	0
GO:0001619	lysosphingolipid and lysophosphatidic acid receptor activity	10	-0.31756	-0.757346	0.782209	0.980052	0
GO:0001772	immunological synapse	18	-0.271075	-0.757068	0.803681	0.979657	0
GO:0003746	translation elongation factor activity	19	-0.265501	-0.756295	0.800801	0.979918	0
GO:0002683	negative regulation of immune system process	37	-0.2245	-0.755824	0.840796	0.979761	0
GO:0031674	I band	23	-0.2498	-0.755431	0.831373	0.97951	0
GO:0019861	flagellum	31	-0.237662	-0.754927	0.834176	0.979425	0
GO:0007223	Wnt receptor signaling pathway, calcium modulating pathway	19	-0.268621	-0.754653	0.809021	0.979042	0
GO:0021915	neural tube development	21	-0.256095	-0.75317	0.826772	0.980206	0
GO:0051092	positive regulation of NF-kappaB transcription factor activity	24	-0.249171	-0.750219	0.83004	0.983213	0
GO:0051249	regulation of lymphocyte activation	85	-0.189933	-0.749679	0.945437	0.983132	0
GO:0050808	synapse organization	40	-0.220605	-0.748209	0.876382	0.984204	0
GO:0006109	regulation of carbohydrate metabolic process	18	-0.262696	-0.747243	0.838049	0.984657	0
GO:0002761	regulation of myeloid leukocyte differentiation	16	-0.272204	-0.747066	0.789268	0.984111	0
GO:0016458	gene silencing	28	-0.235423	-0.747063	0.843361	0.983351	0
GO:0006090	pyruvate metabolic process	26	-0.245196	-0.747	0.852792	0.982659	0
GO:0045125	bioactive lipid receptor activity	10	-0.31756	-0.746632	0.791624	0.982373	0
GO:0045429	positive regulation of nitric oxide biosynthetic process	11	-0.303346	-0.745472	0.780607	0.982994	0
GO:0019865	immunoglobulin binding	15	-0.278312	-0.745215	0.803245	0.982549	0
GO:0032640	tumor necrosis factor production	14	-0.282991	-0.744691	0.806262	0.982427	0
GO:0004114	3',5'-cyclic-nucleotide phosphodiesterase activity	24	-0.244149	-0.743443	0.840717	0.983151	0
GO:0009074	aromatic amino acid family catabolic process	13	-0.294066	-0.742062	0.7833	0.984075	0
GO:0032944	regulation of mononuclear cell proliferation	42	-0.216574	-0.741776	0.887269	0.983655	0
GO:0050670	regulation of lymphocyte proliferation	42	-0.216574	-0.740889	0.884462	0.983959	0
GO:0000302	response to reactive oxygen species	31	-0.231305	-0.740683	0.873031	0.983442	0
GO:0043392	negative regulation of DNA binding	21	-0.251645	-0.740453	0.821429	0.982959	0
GO:0045814	negative regulation of gene expression, epigenetic	15	-0.276427	-0.739791	0.808122	0.982927	0
GO:0032319	regulation of Rho GTPase activity	19	-0.259802	-0.739446	0.824047	0.982572	0
GO:0032813	tumor necrosis factor receptor superfamily binding	21	-0.25005	-0.739077	0.833333	0.982236	0
GO:0051101	regulation of DNA binding	61	-0.197268	-0.737272	0.916225	0.983567	0
GO:0004385	guanylate kinase activity	10	-0.308705	-0.737204	0.806863	0.982886	0
GO:0030659	cytoplasmic vesicle membrane	115	-0.176474	-0.73713	0.958163	0.982214	0
GO:0042307	positive regulation of protein import into nucleus	10	-0.308506	-0.736369	0.8	0.982338	0
GO:0014031	mesenchymal cell development	25	-0.241487	-0.736046	0.846686	0.981947	0
GO:0005249	voltage-gated potassium channel activity	100	-0.181546	-0.734417	0.962702	0.983077	0
GO:0048762	mesenchymal cell differentiation	25	-0.241487	-0.733945	0.851852	0.982865	0
GO:0016540	protein autoprocessing	51	-0.204982	-0.732392	0.905567	0.983822	0
GO:0006800	oxygen and reactive oxygen species metabolic process	52	-0.2012	-0.729229	0.924453	0.986611	0
GO:0042993	positive regulation of transcription factor import into nucleus	10	-0.308506	-0.728326	0.81686	0.9868	0
GO:0050768	negative regulation of neurogenesis	14	-0.275368	-0.726368	0.841564	0.988187	0
GO:0000188	inactivation of MAPK activity	19	-0.251833	-0.72354	0.863593	0.990415	0
GO:0009416	response to light stimulus	82	-0.182952	-0.717196	0.965128	0.996268	0
GO:0005798	Golgi-associated vesicle	53	-0.201327	-0.71519	0.939747	0.997528	0
GO:0031327	negative regulation of cellular biosynthetic process	27	-0.231428	-0.71418	0.873031	0.997748	0
GO:0030195	negative regulation of blood coagulation	18	-0.257338	-0.713632	0.857853	0.997544	0
GO:0031329	regulation of cellular catabolic process	17	-0.254774	-0.711591	0.846909	0.998794	0
GO:0007031	peroxisome organization	21	-0.240355	-0.709556	0.877295	0.999958	0
GO:0060249	anatomical structure homeostasis	73	-0.183683	-0.707384	0.957719	1	0
GO:0005932	microtubule basal body	10	-0.301175	-0.706185	0.84717	1	0
GO:0043062	extracellular structure organization	83	-0.178816	-0.705831	0.966894	1	0
GO:0016892	endoribonuclease activity, producing 3'-phosphomonoesters	12	-0.279606	-0.702385	0.845371	1	0
GO:0051050	positive regulation of transport	58	-0.194455	-0.701266	0.935583	1	0
GO:0000062	acyl-CoA binding	11	-0.289135	-0.700519	0.846465	1	0
GO:0007163	establishment or maintenance of cell polarity	31	-0.219121	-0.699316	0.88856	1	0
GO:0046456	icosanoid biosynthetic process	29	-0.221488	-0.695485	0.906468	1	0
GO:0055102	lipase inhibitor activity	10	-0.291397	-0.695476	0.845	1	0
GO:0006040	amino sugar metabolic process	30	-0.215589	-0.694371	0.911178	1	0
GO:0001540	beta-amyloid binding	10	-0.290385	-0.694316	0.839196	1	0
GO:0016051	carbohydrate biosynthetic process	106	-0.168667	-0.693311	0.978431	1	0
GO:0017124	SH3 domain binding	19	-0.244161	-0.692107	0.876592	1	0
GO:0006836	neurotransmitter transport	86	-0.175581	-0.691947	0.9799	1	0
GO:0004890	GABA-A receptor activity	22	-0.234545	-0.691254	0.88599	1	0
GO:0006903	vesicle targeting	21	-0.232299	-0.691134	0.898537	1	0
GO:0005859	muscle myosin complex	25	-0.228314	-0.688293	0.90198	1	0
GO:0050671	positive regulation of lymphocyte proliferation	29	-0.220168	-0.687609	0.917004	1	0
GO:0044241	lipid digestion	10	-0.285261	-0.687401	0.857707	1	0
GO:0005391	sodium:potassium-exchanging ATPase activity	10	-0.289211	-0.687147	0.8647	1	0
GO:0043621	protein self-association	10	-0.28858	-0.68708	0.866217	1	0
GO:0032946	positive regulation of mononuclear cell proliferation	29	-0.220168	-0.686782	0.917331	1	0
GO:0042551	neuron maturation	10	-0.284196	-0.685853	0.860279	1	0
GO:0008375	acetylglucosaminyltransferase activity	37	-0.204565	-0.68512	0.935644	1	0
GO:0005251	delayed rectifier potassium channel activity	12	-0.264902	-0.68026	0.864185	1	0
GO:0050778	positive regulation of immune response	82	-0.174124	-0.678873	0.982932	1	0
GO:0045178	basal part of cell	18	-0.241602	-0.678295	0.896378	1	0
GO:0002697	regulation of immune effector process	37	-0.200794	-0.678157	0.938398	1	0
GO:0050804	regulation of synaptic transmission	27	-0.216476	-0.67596	0.927866	1	0
GO:0031331	positive regulation of cellular catabolic process	11	-0.279101	-0.675814	0.86527	1	0
GO:0030132	clathrin coat of coated pit	10	-0.28385	-0.674068	0.866267	1	0
GO:0009060	aerobic respiration	34	-0.204732	-0.670393	0.938962	1	0
GO:0042730	fibrinolysis	11	-0.274952	-0.66983	0.883417	1	0
GO:0007043	cell-cell junction assembly	14	-0.254983	-0.668024	0.89378	1	0
GO:0044448	cell cortex part	47	-0.188507	-0.665057	0.953125	1	0
GO:0001570	vasculogenesis	19	-0.23193	-0.664546	0.897308	1	0
GO:0031941	filamentous actin	10	-0.279515	-0.662114	0.893925	1	0
GO:0050819	negative regulation of coagulation	20	-0.231195	-0.661857	0.9	1	0
GO:0043112	receptor metabolic process	16	-0.243378	-0.6612	0.903638	1	0
GO:0006228	UTP biosynthetic process	10	-0.271446	-0.659196	0.883625	1	0
GO:0006183	GTP biosynthetic process	10	-0.271446	-0.657776	0.885859	1	0
GO:0035036	sperm-egg recognition	13	-0.249801	-0.653828	0.887984	1	0
GO:0046051	UTP metabolic process	10	-0.271446	-0.652878	0.888298	1	0
GO:0045638	negative regulation of myeloid cell differentiation	18	-0.232333	-0.65195	0.915423	1	0
GO:0048167	regulation of synaptic plasticity	15	-0.244862	-0.650827	0.896656	1	0
GO:0004550	nucleoside diphosphate kinase activity	10	-0.271446	-0.650086	0.888031	1	0
GO:0005863	striated muscle thick filament	18	-0.228235	-0.649048	0.915354	1	0
GO:0004697	protein kinase C activity	15	-0.239838	-0.648385	0.894632	1	0
GO:0046039	GTP metabolic process	10	-0.271446	-0.648272	0.885657	1	0
GO:0002696	positive regulation of leukocyte activation	60	-0.174458	-0.648148	0.983936	1	0
GO:0050867	positive regulation of cell activation	60	-0.174458	-0.645583	0.986882	1	0
GO:0030193	regulation of blood coagulation	21	-0.219347	-0.645416	0.930279	1	0
GO:0042308	negative regulation of protein import into nucleus	10	-0.273514	-0.645388	0.899092	1	0
GO:0030201	heparan sulfate proteoglycan metabolic process	13	-0.253115	-0.645206	0.912331	1	0
GO:0042992	negative regulation of transcription factor import into nucleus	10	-0.273514	-0.644944	0.895247	1	0
GO:0009267	cellular response to starvation	19	-0.227499	-0.644079	0.928433	1	0
GO:0015012	heparan sulfate proteoglycan biosynthetic process	10	-0.271103	-0.642201	0.890547	1	0
GO:0006182	cGMP biosynthetic process	12	-0.252985	-0.642164	0.90566	1	0
GO:0033157	regulation of intracellular protein transport	28	-0.204016	-0.641862	0.960159	1	0
GO:0019319	hexose biosynthetic process	28	-0.205501	-0.641037	0.952756	1	0
GO:0032982	myosin filament	18	-0.228235	-0.640019	0.936275	1	0
GO:0046068	cGMP metabolic process	12	-0.252985	-0.638953	0.912513	1	0
GO:0001756	somitogenesis	17	-0.228626	-0.635764	0.930862	1	0
GO:0006968	cellular defense response	59	-0.172066	-0.633942	0.981169	1	0
GO:0007339	binding of sperm to zona pellucida	13	-0.249801	-0.63362	0.91401	1	0
GO:0001889	liver development	10	-0.26254	-0.630768	0.909002	1	0
GO:0043449	cellular alkene metabolic process	23	-0.211116	-0.630143	0.942529	1	0
GO:0006691	leukotriene metabolic process	23	-0.211116	-0.630115	0.938508	1	0
GO:0030317	sperm motility	19	-0.218908	-0.627421	0.946341	1	0
GO:0009583	detection of light stimulus	28	-0.201938	-0.62709	0.965484	1	0
GO:0045453	bone resorption	14	-0.240764	-0.625942	0.937243	1	0
GO:0051100	negative regulation of binding	22	-0.209153	-0.620077	0.946102	1	0
GO:0030041	actin filament polymerization	33	-0.192377	-0.619998	0.959381	1	0
GO:0046364	monosaccharide biosynthetic process	29	-0.195933	-0.613104	0.960278	1	0
GO:0046823	negative regulation of nucleocytoplasmic transport	11	-0.251672	-0.612933	0.919261	1	0
GO:0006901	vesicle coating	15	-0.230461	-0.608586	0.945565	1	0
GO:0051969	regulation of transmission of nerve impulse	29	-0.190781	-0.607148	0.970845	1	0
GO:0016651	oxidoreductase activity, acting on NADH or NADPH	67	-0.159688	-0.60635	0.99516	1	0
GO:0007595	lactation	18	-0.214957	-0.601454	0.963111	1	0
GO:0051223	regulation of protein transport	30	-0.187234	-0.59886	0.978702	1	0
GO:0045913	positive regulation of carbohydrate metabolic process	13	-0.232361	-0.598723	0.940727	1	0
GO:0015299	solute:hydrogen antiporter activity	18	-0.211603	-0.598682	0.942663	1	0
GO:0045229	external encapsulating structure organization	17	-0.217381	-0.598561	0.946078	1	0
GO:0051828	entry into other organism during symbiotic interaction	11	-0.240765	-0.598288	0.943775	1	0
GO:0044409	entry into host	11	-0.240765	-0.597855	0.933398	1	0
GO:0031396	regulation of protein ubiquitination	11	-0.24451	-0.595399	0.947948	1	0
GO:0034329	cell junction assembly	18	-0.208947	-0.595221	0.945382	1	0
GO:0051806	entry into cell of other organism during symbiotic interaction	11	-0.240765	-0.594644	0.944444	1	0
GO:0052192	movement in environment of other organism during symbiotic interaction	11	-0.240765	-0.594105	0.938521	1	0
GO:0006493	protein amino acid O-linked glycosylation	22	-0.201641	-0.591319	0.969611	1	0
GO:0007338	single fertilization	50	-0.165862	-0.590993	0.994	1	0
GO:0030260	entry into host cell	11	-0.240765	-0.590516	0.946654	1	0
GO:0046718	entry of virus into host cell	11	-0.240765	-0.590093	0.939122	1	0
GO:0050818	regulation of coagulation	23	-0.198325	-0.589854	0.964775	1	0
GO:0052126	movement in host environment	11	-0.240765	-0.588537	0.936893	1	0
GO:0007030	Golgi organization	11	-0.237358	-0.587787	0.932731	1	0
GO:0046839	phospholipid dephosphorylation	14	-0.2223	-0.586959	0.941061	1	0
GO:0009896	positive regulation of catabolic process	16	-0.212283	-0.580543	0.959163	1	0
GO:0030101	natural killer cell activation	18	-0.206466	-0.575484	0.952839	1	0
GO:0019835	cytolysis	20	-0.199109	-0.574071	0.968623	1	0
GO:0046165	alcohol biosynthetic process	30	-0.179123	-0.570673	0.982897	1	0
GO:0043542	endothelial cell migration	18	-0.20367	-0.569104	0.964503	1	0
GO:0045216	cell-cell junction organization	19	-0.196163	-0.562985	0.967904	1	0
GO:0032602	chemokine production	12	-0.22354	-0.558334	0.951417	1	0
GO:0042033	chemokine biosynthetic process	11	-0.223529	-0.553337	0.955641	1	0
GO:0051224	negative regulation of protein transport	12	-0.216585	-0.551955	0.965271	1	0
GO:0015929	hexosaminidase activity	12	-0.221034	-0.551748	0.965015	1	0
GO:0006900	membrane budding	16	-0.203976	-0.550606	0.967936	1	0
GO:0001843	neural tube closure	14	-0.206877	-0.54827	0.976791	1	0
GO:0050755	chemokine metabolic process	11	-0.223529	-0.547743	0.96369	1	0
GO:0050839	cell adhesion molecule binding	14	-0.207166	-0.547278	0.970817	1	0
GO:0014020	primary neural tube formation	14	-0.206877	-0.544382	0.966203	1	0
GO:0050871	positive regulation of B cell activation	18	-0.193433	-0.544096	0.979943	1	0
GO:0032103	positive regulation of response to external stimulus	27	-0.175815	-0.543123	0.98436	1	0
GO:0045073	regulation of chemokine biosynthetic process	10	-0.223518	-0.532167	0.966667	1	0
GO:0030137	COPI-coated vesicle	12	-0.213863	-0.530685	0.971058	1	0
GO:0006044	N-acetylglucosamine metabolic process	23	-0.174706	-0.529475	0.9923	1	0
GO:0005884	actin filament	25	-0.171987	-0.523408	0.99002	1	0
GO:0051222	positive regulation of protein transport	12	-0.210989	-0.521394	0.979412	1	0
GO:0005865	striated muscle thin filament	13	-0.200125	-0.511323	0.979839	1	0
GO:0006041	glucosamine metabolic process	24	-0.167325	-0.508431	0.988647	1	0
GO:0002831	regulation of response to biotic stimulus	18	-0.179357	-0.5041	0.987217	1	0
GO:0032387	negative regulation of intracellular transport	14	-0.187771	-0.49588	0.987329	1	0
GO:0034613	cellular protein localization	12	-0.200265	-0.495425	0.976722	1	0
GO:0050688	regulation of defense response to virus	15	-0.183607	-0.494764	0.986207	1	0
GO:0043547	positive regulation of GTPase activity	14	-0.189345	-0.493378	0.988327	1	0
GO:0032388	positive regulation of intracellular transport	13	-0.190469	-0.491097	0.988539	1	0
GO:0043900	regulation of multi-organism process	16	-0.178506	-0.490613	0.988083	1	0
GO:0050729	positive regulation of inflammatory response	13	-0.191897	-0.488476	0.987879	1	0
GO:0046824	positive regulation of nucleocytoplasmic transport	12	-0.19046	-0.482831	0.987842	1	0
GO:0000272	polysaccharide catabolic process	13	-0.18574	-0.480227	0.992828	1	0
GO:0044247	cellular polysaccharide catabolic process	13	-0.18574	-0.473316	0.985163	1	0
GO:0007416	synaptogenesis	25	-0.15246	-0.466706	0.997986	1	0
GO:0016460	myosin II complex	26	-0.148829	-0.458716	1	1	0
GO:0004673	protein histidine kinase activity	13	-0.173436	-0.452378	0.99311	1	0
GO:0046822	regulation of nucleocytoplasmic transport	31	-0.140402	-0.451681	0.995722	1	0
GO:0004707	MAP kinase activity	14	-0.168494	-0.449538	0.994995	1	0
GO:0000155	two-component sensor activity	13	-0.173436	-0.449123	0.992979	1	0
GO:0030175	filopodium	13	-0.172943	-0.443734	0.995074	1	0
GO:0007270	nerve-nerve synaptic transmission	20	-0.151836	-0.439527	0.993964	1	0
GO:0019200	carbohydrate kinase activity	19	-0.144893	-0.41756	1	1	0
GO:0048019	receptor antagonist activity	10	-0.168439	-0.404629	0.998008	1	0
GO:0030547	receptor inhibitor activity	10	-0.168439	-0.395629	0.996036	0.999524	0

## Sheet: Legend
File Description
GSEA Enrichment results for estrogen treatment of breast cancer cells (Use-case 1). Different gene-sets relating to the microtubule cytoskeleton (which were also shown in figure 4) are highlighted in yellow. The first two tabs display only significantly enriched gene-sets (enriched in estrogen-treated and not-treated, respectively). The other two tabs display all gene-sets.
Tab Name	Description
EBC_24h_ES_Sig	Enrichment table, only significant gene-sets, Estrogen-treated (ES) vs. not treated (NT), 24 h of culture
EBC_24h_NT_Sig	Enrichment table, only significant gene-sets, not treated (NT) vs. Estrogen-treated (ES), 24 h of culture
EBC_24h_ES_All	Enrichment table, all gene-sets, Estrogen-treated (ES) vs. not treated (NT), 24 h of culture
EBC_24h_ES_All	Enrichment table, all gene-sets, not treated (NT) vs. Estrogen-treated (ES), 24 h of culture
Notes
* The Sig? field in the EBC_24h_ES_All, EBC_24h_NT_All tabs has value: 1 for significant, 0 for not significant gene-sets
* Enrichment significance threshold: p-value < 0.001 and FDR < 5%
