# Supplementary material for: Enrichment Map: A Network-Based Method for Gene-Set Enrichment Visualization and Interpretation
Source: PLoS One. 2010 Nov 15;5(11):e13984. doi: 10.1371/journal.pone.0013984 (PMC2981572; doi:10.1371/journal.pone.0013984)
Supplement: Table S2 — Gene expression and annotation tables for genes analyzed in Use case 3 (post-analysis); genes discussed in the main text are highlighted. (0.11 MB XLS) [file pone.0013984.s002.xls]

## Sheet: Legend
File Description
Tables display the genes belonging to the intersection (or set difference, in the last table) between a selected gene-set and the disease genes, following Use-case 3 description in the main text. Genes are accompanied by gene expression indexes, and ranked according to their differentiality in cancer vs. control samples (t-test p-value).
Column Label	Description
EG	Gene: NCBI EntrezGene ID
Symbol	Gene: official symbol
Name	Gene: full name
P_value_UP	Nominal p-value for the one-sided t-test, case vs. control
P_value_DW	Nominal p-value for the one-sided t-test, control vs. case
avg_change	Average gene expression change: (Mean (case) - Mean (control)) / Mean (control)
avg_CC	Average gene expression level in case (Colon Cancer)
	* Genes mentioned in the main text are highlighted in green

## Sheet: Table.1
Genes in Iron Ion Binding OR ElectronCarrier Activity AND Known disease genes
EG	Symbol	Name	P_value_UP	P_value_DW	avg_change	avg_CC
1728	NQO1	NAD(P)H dehydrogenase, quinone 1	0.999998	2.39574e-06	-0.664911	211.4
217	ALDH2	aldehyde dehydrogenase 2 family (mitochondrial)	0.999807	0.000192931	-0.381203	543.944
1559	CYP2C9	cytochrome P450, family 2, subfamily C, polypeptide 9	0.991415	0.00858539	-0.510299	18.423
50484	RRM2B	ribonucleotide reductase M2 B (TP53 inducible)	0.98941	0.0105905	-0.227021	50.9205
875	CBS	cystathionine-beta-synthase	0.98266	0.0173403	-0.347501	23.3858
1565	CYP2D6	cytochrome P450, family 2, subfamily D, polypeptide 6	0.954783	0.045217	-0.282782	22.9832
1577	CYP3A5	cytochrome P450, family 3, subfamily A, polypeptide 5	0.875394	0.124606	-0.261286	357.172
1576	CYP3A4	cytochrome P450, family 3, subfamily A, polypeptide 4	0.831348	0.168652	-0.260248	67.9187
1535	CYBA	cytochrome b-245, alpha polypeptide	0.765313	0.234687	-0.145438	251.852
239	ALOX12	arachidonate 12-lipoxygenase	0.646662	0.353338	-0.0178773	6.0572
3077	HFE	hemochromatosis	0.590249	0.409751	-0.0142733	28.3285
1586	CYP17A1	cytochrome P450, family 17, subfamily A, polypeptide 1	0.541787	0.458213	-0.00759342	9.98113
1558	CYP2C8	cytochrome P450, family 2, subfamily C, polypeptide 8	0.527077	0.472923	-0.00375535	5.64561
4595	MUTYH	mutY homolog (E. coli)	0.389008	0.610992	0.0246749	128.105
1583	CYP11A1	cytochrome P450, family 11, subfamily A, polypeptide 1	0.34335	0.65665	0.0221435	5.83456
1557	CYP2C19	cytochrome P450, family 2, subfamily C, polypeptide 19	0.206654	0.793346	0.0380593	6.95107
1588	CYP19A1	cytochrome P450, family 19, subfamily A, polypeptide 1	0.193948	0.806052	0.0464978	11.1781
1581	CYP7A1	cytochrome P450, family 7, subfamily A, polypeptide 1	0.186472	0.813528	0.0367961	3.78748
1543	CYP1A1	cytochrome P450, family 1, subfamily A, polypeptide 1	0.17899	0.82101	0.0746273	6.88665
240	ALOX5	arachidonate 5-lipoxygenase	0.162796	0.837204	0.26847	86.7372
5742	PTGS1	prostaglandin-endoperoxide synthase 1 (prostaglandin G/H synthase and cyclooxygenase)	0.11356	0.88644	1.37047	123.634
1571	CYP2E1	cytochrome P450, family 2, subfamily E, polypeptide 1	0.0920239	0.907976	0.0735925	9.22103
1544	CYP1A2	cytochrome P450, family 1, subfamily A, polypeptide 2	0.0872808	0.912719	0.118137	20.6702
1548	CYP2A6	cytochrome P450, family 2, subfamily A, polypeptide 6	0.0657943	0.934206	0.120342	41.8985
4552	MTRR	5-methyltetrahydrofolate-homocysteine methyltransferase reductase	0.0502816	0.949718	0.190622	134.556
1806	DPYD	dihydropyrimidine dehydrogenase	0.0394024	0.960598	0.417583	50.9911
1545	CYP1B1	cytochrome P450, family 1, subfamily B, polypeptide 1	0.0208619	0.979138	1.59621	21.1097
4846	NOS3	nitric oxide synthase 3 (endothelial cell)	0.0163103	0.98369	0.107016	8.21939
5743	PTGS2	prostaglandin-endoperoxide synthase 2 (prostaglandin G/H synthase and cyclooxygenase)	0.0121263	0.987874	3.75379	21.909
5740	PTGIS	prostaglandin I2 (prostacyclin) synthase	0.00622847	0.993772	5.66614	162.206
2068	ERCC2	excision repair cross-complementing rodent repair deficiency, complementation group 2	0.00233327	0.997667	0.254903	17.5743

## Sheet: Table.2
Genes in Alkyl/aryl transferase activity AND Known disease genes
EG	Symbol	Name	P_value_UP	P_value_DW	avg_change	avg_CC
4257	MGST1	microsomal glutathione S-transferase 1	0.999931	6.91383e-05	-0.65038	461.886
119391	GSTO2	glutathione S-transferase omega 2	0.994859	0.00514145	-0.447884	30.8097
2939	GSTA2	glutathione S-transferase alpha 2	0.985171	0.0148292	-0.539278	23.1067
9446	GSTO1	glutathione S-transferase omega 1	0.800214	0.199786	-0.0694442	291.359
2944	GSTM1	glutathione S-transferase mu 1	0.752422	0.247578	-0.0473535	74.1067
2950	GSTP1	glutathione S-transferase pi 1	0.664827	0.335173	-0.0575032	196.494
2952	GSTT1	glutathione S-transferase theta 1	0.407782	0.592218	0.116956	45.1472
2938	GSTA1	glutathione S-transferase alpha 1	0.162686	0.837314	0.128591	10.1319
2947	GSTM3	glutathione S-transferase mu 3 (brain)	0.138073	0.861927	0.397005	128.892
2941	GSTA4	glutathione S-transferase alpha 4	0.110297	0.889703	0.195114	78.7258
4548	MTR	5-methyltetrahydrofolate-homocysteine methyltransferase	0.0365087	0.963491	0.312457	60.9802
2953	GSTT2	glutathione S-transferase theta 2	0.0267992	0.973201	0.142325	7.95269

## Sheet: Table.3
Genes in Aromatic compound metabolic process AND Known disease genes
EG	Symbol	Name	P_value_UP	P_value_DW	avg_change	avg_CC
54658	UGT1A1	UDP glucuronosyltransferase 1 family, polypeptide A1	0.999991	9.47686e-06	-0.695454	172.482
6799	SULT1A2	sulfotransferase family, cytosolic, 1A, phenol-preferring, member 2	0.996979	0.00302083	-0.397172	251.402
6817	SULT1A1	sulfotransferase family, cytosolic, 1A, phenol-preferring, member 1	0.996505	0.00349501	-0.402584	385.688
7172	TPMT	thiopurine S-methyltransferase	0.995038	0.00496176	-0.314591	85.3656
7372	UMPS	uridine monophosphate synthetase	0.94892	0.0510803	-0.188935	41.3496
6470	SHMT1	serine hydroxymethyltransferase 1 (soluble)	0.908452	0.0915477	-0.097276	129.981
4522	MTHFD1	methylenetetrahydrofolate dehydrogenase (NADP+ dependent) 1, methenyltetrahydrofolate cyclohydrolase, formyltetrahydrofolate synthetase	0.865041	0.134959	-0.150437	99.9161
2052	EPHX1	epoxide hydrolase 1, microsomal (xenobiotic)	0.673087	0.326913	-0.0978687	122.316
1312	COMT	catechol-O-methyltransferase	0.182062	0.817938	0.112762	171.575
5444	PON1	paraoxonase 1	0.164634	0.835366	0.0662042	6.04725
1544	CYP1A2	cytochrome P450, family 1, subfamily A, polypeptide 2	0.0872808	0.912719	0.118137	20.6702
1806	DPYD	dihydropyrimidine dehydrogenase	0.0394024	0.960598	0.417583	50.9911
4548	MTR	5-methyltetrahydrofolate-homocysteine methyltransferase	0.0365087	0.963491	0.312457	60.9802
1545	CYP1B1	cytochrome P450, family 1, subfamily B, polypeptide 1	0.0208619	0.979138	1.59621	21.1097

## Sheet: Table.4
Genes in Cell motility AND known disease genes
EG	Symbol	Name	P_value_UP	P_value_DW	avg_change	avg_CC
3479	IGF1	insulin-like growth factor 1 (somatomedin C)	0.00182288	0.998177	1.27234	41.3366
3383	ICAM1	intercellular adhesion molecule 1	0.00448847	0.995512	0.663102	47.7474
348	APOE	apolipoprotein E	0.00765581	0.992344	0.329979	149.956
7040	TGFB1	transforming growth factor, beta 1	0.00784528	0.992155	1.01513	46.5035
3667	IRS1	insulin receptor substrate 1	0.00839051	0.991609	1.33906	66.3697
3486	IGFBP3	insulin-like growth factor binding protein 3	0.023431	0.976569	0.577677	547.925
3569	IL6	interleukin 6 (interferon, beta 2)	0.0257248	0.974275	0.288041	8.81695
5728	PTEN	phosphatase and tensin homolog	0.0313942	0.968606	0.127416	441.77
4318	MMP9	matrix metallopeptidase 9 (gelatinase B, 92kDa gelatinase, 92kDa type IV collagenase)	0.0364549	0.963545	1.54906	143.624
7046	TGFBR1	transforming growth factor, beta receptor 1	0.116489	0.883511	0.240639	70.2659
5295	PIK3R1	phosphoinositide-3-kinase, regulatory subunit 1 (alpha)	0.144251	0.855749	0.281598	137.03
3091	HIF1A	hypoxia inducible factor 1, alpha subunit (basic helix-loop-helix transcription factor)	0.216001	0.783999	0.0765371	475.269
3690	ITGB3	integrin, beta 3 (platelet glycoprotein IIIa, antigen CD61)	0.308924	0.691076	0.0306217	14.6639
8660	IRS2	insulin receptor substrate 2	0.428012	0.571988	0.0262017	246.312
7422	VEGFA	vascular endothelial growth factor A	0.472255	0.527745	0.0126927	270.76
4092	SMAD7	SMAD family member 7	0.741443	0.258557	-0.0862153	84.1926
1636	ACE	angiotensin I converting enzyme (peptidyl-dipeptidase A) 1	0.852808	0.147192	-0.137578	21.2818
3643	INSR	insulin receptor	0.896495	0.103505	-0.208097	100.623
324	APC	adenomatous polyposis coli	0.963985	0.036015	-0.204643	42.6932
1956	EGFR	epidermal growth factor receptor (erythroblastic leukemia viral (v-erb-b) oncogene homolog, avian)	0.977638	0.0223619	-0.232985	193.442
183	AGT	angiotensinogen (serpin peptidase inhibitor, clade A, member 8)	0.998289	0.00171097	-0.405043	13.4564

## Sheet: Table.5
Genes in Chemotaxis AND Known disease genes
EG	Symbol	Name	P_value_UP	P_value_DW	avg_change	avg_CC
6387	CXCL12	chemokine (C-X-C motif) ligand 12 (stromal cell-derived factor 1)	7.12136e-05	0.999929	2.92637	422.798
6347	CCL2	chemokine (C-C motif) ligand 2	0.000207745	0.999792	3.20002	116.831
6376	CX3CL1	chemokine (C-X3-C motif) ligand 1	0.000409672	0.99959	0.680302	42.2017
7040	TGFB1	transforming growth factor, beta 1	0.00784528	0.992155	1.01513	46.5035
3576	IL8	interleukin 8	0.0255391	0.974461	0.976288	12.8796
3569	IL6	interleukin 6 (interferon, beta 2)	0.0257248	0.974275	0.288041	8.81695
5328	PLAU	plasminogen activator, urokinase	0.041633	0.958367	0.231263	41.8835
3586	IL10	interleukin 10	0.215343	0.784657	0.0755839	4.82302
3553	IL1B	interleukin 1, beta	0.235658	0.764342	0.128079	25.875
3565	IL4	interleukin 4	0.320664	0.679336	0.0173178	4.55122
6374	CXCL5	chemokine (C-X-C motif) ligand 5	0.346771	0.653229	0.0167429	4.47962
7422	VEGFA	vascular endothelial growth factor A	0.472255	0.527745	0.0126927	270.76
3265	HRAS	v-Ha-ras Harvey rat sarcoma viral oncogene homolog	0.579977	0.420023	-0.0257637	33.5329
3458	IFNG	interferon, gamma	0.728869	0.271131	-0.116437	6.34527

## Sheet: Table.6
Genes in Chemotaxis BUT NOT in Known disease genes
EG	Symbol	Name	P_value_UP	P_value_DW	avg_change	avg_CC
3491	CYR61	cysteine-rich, angiogenic inducer, 61	1.79482e-05	0.999982	67.7015	554.079
5155	PDGFB	platelet-derived growth factor beta polypeptide (simian sarcoma viral (v-sis) oncogene homolog)	0.000188361	0.999812	0.571468	43.9087
6348	CCL3	chemokine (C-C motif) ligand 3	0.000501901	0.999498	0.80887	26.0098
123920	CMTM3	CKLF-like MARVEL transmembrane domain containing 3	0.000949601	0.99905	0.764183	57.9409
6091	ROBO1	roundabout, axon guidance receptor, homolog 1 (Drosophila)	0.00250284	0.997497	1.55716	112.119
727	C5	complement component 5	0.00329843	0.996702	0.233404	7.55258
1901	S1PR1	sphingosine-1-phosphate receptor 1	0.00381347	0.996187	0.933505	30.776
7852	CXCR4	chemokine (C-X-C motif) receptor 4	0.00392691	0.996073	3.68141	740.793
728	C5AR1	complement component 5a receptor 1	0.00453402	0.995466	0.367246	10.5742
116173	CMTM5	CKLF-like MARVEL transmembrane domain containing 5	0.00561261	0.994387	0.43387	14.6836
2255	FGF10	fibroblast growth factor 10	0.00597941	0.994021	0.291387	6.16749
64221	ROBO3	roundabout, axon guidance receptor, homolog 3 (Drosophila)	0.00918046	0.99082	0.371713	39.3542
10850	CCL27	chemokine (C-C motif) ligand 27	0.00962373	0.990376	0.250748	21.6706
112616	CMTM7	CKLF-like MARVEL transmembrane domain containing 7	0.0106825	0.989318	0.868559	64.6435
719	C3AR1	complement component 3a receptor 1	0.0113081	0.988692	0.329087	43.6369
1233	CCR4	chemokine (C-C motif) receptor 4	0.0120107	0.987989	0.172429	7.08299
1794	DOCK2	dedicator of cytokinesis 2	0.0122337	0.987766	0.876739	72.5851
6351	CCL4	chemokine (C-C motif) ligand 4	0.0123977	0.987602	0.468235	32.4714
9353	SLIT2	slit homolog 2 (Drosophila)	0.0134442	0.986556	1.69546	48.8433
5724	PTAFR	platelet-activating factor receptor	0.0140737	0.985926	0.409716	31.8062
6366	CCL21	chemokine (C-C motif) ligand 21	0.0151474	0.984853	2.88889	407.066
1240	CMKLR1	chemokine-like receptor 1	0.0154308	0.984569	0.165523	8.42891
6693	SPN	sialophorin	0.0174321	0.982568	0.400663	79.6754
7042	TGFB2	transforming growth factor, beta 2	0.0176445	0.982356	0.106938	7.40943
5880	RAC2	ras-related C3 botulinum toxin substrate 2 (rho family, small GTP binding protein Rac2)	0.019362	0.980638	1.0978	595.896
6367	CCL22	chemokine (C-C motif) ligand 22	0.0201875	0.979812	0.785521	43.2287
3603	IL16	interleukin 16 (lymphocyte chemoattractant factor)	0.0208706	0.979129	1.35564	82.6857
6361	CCL17	chemokine (C-C motif) ligand 17	0.0214355	0.978565	0.2436	15.1918
6363	CCL19	chemokine (C-C motif) ligand 19	0.0217005	0.9783	2.91604	839.54
11151	CORO1A	coronin, actin binding protein, 1A	0.022115	0.977885	1.86233	315.768
2826	CCR10	chemokine (C-C motif) receptor 10	0.0241409	0.975859	0.332366	9.38455
4046	LSP1	lymphocyte-specific protein 1	0.0246962	0.975304	0.62851	137.102
3689	ITGB2	integrin, beta 2 (complement component 3 receptor 3 and 4 subunit)	0.0250729	0.974927	1.24948	114.26
2357	FPR1	formyl peptide receptor 1	0.025564	0.974436	0.262557	16.3848
6280	S100A9	S100 calcium binding protein A9	0.0258326	0.974167	0.140731	7.81538
10563	CXCL13	chemokine (C-X-C motif) ligand 13	0.0277408	0.972259	2.61672	772.334
5473	PPBP	pro-platelet basic protein (chemokine (C-X-C motif) ligand 7)	0.0292285	0.970771	0.199951	5.31965
1667	DEFA1	defensin, alpha 1	0.0294574	0.970543	0.123518	6.7238
2829	XCR1	chemokine (C motif) receptor 1	0.0318643	0.968136	0.0758351	5.85072
2247	FGF2	fibroblast growth factor 2 (basic)	0.0323782	0.967622	0.476748	13.6371
1012	CDH13	cadherin 13, H-cadherin (heart)	0.0343275	0.965672	0.17675	5.44167
6092	ROBO2	roundabout, axon guidance receptor, homolog 2 (Drosophila)	0.0359716	0.964028	0.0889474	5.12269
1236	CCR7	chemokine (C-C motif) receptor 7	0.0373351	0.962665	1.58563	97.0735
1230	CCR1	chemokine (C-C motif) receptor 1	0.03808	0.96192	0.447428	27.0043
8061	FOSL1	FOS-like antigen 1	0.0396255	0.960375	0.11751	8.82102
7857	SCG2	secretogranin II (chromogranin C)	0.0443635	0.955636	7.02324	66.9591
6356	CCL11	chemokine (C-C motif) ligand 11	0.0558001	0.9442	1.68147	59.2845
6362	CCL18	chemokine (C-C motif) ligand 18 (pulmonary and activation-regulated)	0.0567179	0.943282	1.04711	70.0568
27202	GPR77	G protein-coupled receptor 77	0.0608135	0.939186	0.082208	4.86123
5168	ENPP2	ectonucleotide pyrophosphatase/phosphodiesterase 2	0.0624454	0.937555	0.449403	163.013
3579	IL8RB	interleukin 8 receptor, beta	0.0740111	0.925989	0.0858667	4.80858
10371	SEMA3A	sema domain, immunoglobulin domain (Ig), short basic domain, secreted, (semaphorin) 3A	0.0772083	0.922792	1.38783	23.7756
3791	KDR	kinase insert domain receptor (a type III receptor tyrosine kinase)	0.0793619	0.920638	0.155699	23.2766
1673	DEFB4	defensin, beta 4	0.0885039	0.911496	0.108003	14.9198
1231	CCR2	chemokine (C-C motif) receptor 2	0.0885599	0.91144	0.364187	15.3145
1524	CX3CR1	chemokine (C-X3-C motif) receptor 1	0.0907946	0.909205	0.265918	10.8495
55558	PLXNA3	plexin A3	0.0914499	0.90855	0.117443	17.372
6370	CCL25	chemokine (C-C motif) ligand 25	0.101945	0.898055	0.104755	9.91917
3672	ITGA1	integrin, alpha 1	0.107543	0.892457	1.00358	10.291
5578	PRKCA	protein kinase C, alpha	0.111172	0.888828	0.568276	100.283
10803	CCR9	chemokine (C-C motif) receptor 9	0.117349	0.882651	0.0559349	4.76714
2207	FCER1G	Fc fragment of IgE, high affinity I, receptor for; gamma polypeptide	0.149882	0.850118	0.316753	45.2559
1890	TYMP	thymidine phosphorylase	0.167929	0.832071	0.155938	41.6671
1235	CCR6	chemokine (C-C motif) receptor 6	0.168554	0.831446	0.279915	15.3454
6846	XCL2	chemokine (C motif) ligand 2	0.168689	0.831311	0.175056	14.6966
1234	CCR5	chemokine (C-C motif) receptor 5	0.17166	0.82834	0.178428	41.373
1991	ELA2	elastase 2, neutrophil	0.175004	0.824996	0.0830154	8.22339
5329	PLAUR	plasminogen activator, urokinase receptor	0.185621	0.814379	0.358624	114.146
56413	LTB4R2	leukotriene B4 receptor 2	0.189435	0.810565	0.10953	18.963
2919	CXCL1	chemokine (C-X-C motif) ligand 1 (melanoma growth stimulating activity, alpha)	0.196823	0.803177	0.204459	18.6921
1238	CCBP2	chemokine binding protein 2	0.205184	0.794816	0.053184	14.5546
60675	PROK2	prokineticin 2	0.215896	0.784104	0.029806	3.98765
2833	CXCR3	chemokine (C-X-C motif) receptor 3	0.23675	0.76325	0.0803671	31.3883
2358	FPR2	formyl peptide receptor 2	0.24822	0.75178	0.0550612	10.1278
6360	CCL16	chemokine (C-C motif) ligand 16	0.253506	0.746494	0.0582437	7.00676
4283	CXCL9	chemokine (C-X-C motif) ligand 9	0.260909	0.739091	0.375112	45.2522
6364	CCL20	chemokine (C-C motif) ligand 20	0.278606	0.721394	0.29814	345.725
6868	ADAM17	ADAM metallopeptidase domain 17	0.294776	0.705224	0.0633163	62.4171
6355	CCL8	chemokine (C-C motif) ligand 8	0.344253	0.655747	0.111861	35.6067
284340	CXCL17	chemokine (C-X-C motif) ligand 17	0.345224	0.654776	0.0233257	10.0965
2920	CXCL2	chemokine (C-X-C motif) ligand 2	0.360592	0.639408	0.19433	29.764
3730	KAL1	Kallmann syndrome 1 sequence	0.363205	0.636795	0.0508044	8.57589
6375	XCL1	chemokine (C motif) ligand 1	0.392252	0.607748	0.0388503	17.0032
2921	CXCL3	chemokine (C-X-C motif) ligand 3	0.408537	0.591463	0.0314289	14.0584
6346	CCL1	chemokine (C-C motif) ligand 1	0.412451	0.587549	0.0155745	7.09675
6441	SFTPD	surfactant protein D	0.439719	0.560281	0.00923965	6.16825
51192	CKLF	chemokine-like factor	0.440833	0.559167	0.0200768	78.7645
51554	CCRL1	chemokine (C-C motif) receptor-like 1	0.450056	0.549944	0.00703942	5.42288
6368	CCL23	chemokine (C-C motif) ligand 23	0.451933	0.548067	0.0523938	93.1532
5154	PDGFA	platelet-derived growth factor alpha polypeptide	0.469457	0.530543	0.0114489	49.4096
5319	PLA2G1B	phospholipase A2, group IB (pancreas)	0.47721	0.52279	0.00207522	4.73054
6373	CXCL11	chemokine (C-X-C motif) ligand 11	0.479803	0.520197	0.0146247	6.0046
6352	CCL5	chemokine (C-C motif) ligand 5	0.490409	0.509591	0.00460863	165.933
1232	CCR3	chemokine (C-C motif) receptor 3	0.510396	0.489604	-0.00183724	6.49795
2359	FPR3	formyl peptide receptor 3	0.524255	0.475745	-0.0129044	13.1057
9547	CXCL14	chemokine (C-X-C motif) ligand 14	0.53516	0.46484	-0.0163519	1029.22
58191	CXCL16	chemokine (C-X-C motif) ligand 16	0.542588	0.457412	-0.0200171	39.7008
6354	CCL7	chemokine (C-C motif) ligand 7	0.565263	0.434737	-0.00711045	5.05331
6036	RNASE2	ribonuclease, RNase A family, 2 (liver, eosinophil-derived neurotoxin)	0.567045	0.432955	-0.00879908	5.94375
3950	LECT2	leukocyte cell-derived chemotaxin 2	0.585438	0.414562	-0.0107832	4.95765
3627	CXCL10	chemokine (C-X-C motif) ligand 10	0.596499	0.403501	-0.124457	35.1648
146225	CMTM2	CKLF-like MARVEL transmembrane domain containing 2	0.59746	0.40254	-0.0122352	5.40385
1237	CCR8	chemokine (C-C motif) receptor 8	0.610421	0.389579	-0.01294	6.5351
5604	MAP2K1	mitogen-activated protein kinase kinase 1	0.67299	0.32701	-0.0338723	85.0043
7057	THBS1	thrombospondin 1	0.70325	0.29675	-0.13355	159.752
10488	CREB3	cAMP responsive element binding protein 3	0.726622	0.273378	-0.0814486	46.8397
11251	GPR44	G protein-coupled receptor 44	0.735307	0.264693	-0.0527517	12.2833
6369	CCL24	chemokine (C-C motif) ligand 24	0.740706	0.259294	-0.0808831	11.7023
3053	SERPIND1	serpin peptidase inhibitor, clade D (heparin cofactor), member 1	0.741161	0.258839	-0.0215454	4.8306
10344	CCL26	chemokine (C-C motif) ligand 26	0.769577	0.230423	-0.0379879	7.35493
51119	SBDS	Shwachman-Bodian-Diamond syndrome	0.785517	0.214483	-0.108503	245.691
1910	EDNRB	endothelin receptor type B	0.789989	0.210011	-0.153856	43.6716
3577	IL8RA	interleukin 8 receptor, alpha	0.843302	0.156698	-0.0653782	29.4342
5196	PF4	platelet factor 4	0.849305	0.150695	-0.0884397	14.0476
54918	CMTM6	CKLF-like MARVEL transmembrane domain containing 6	0.849579	0.150421	-0.066763	512.715
113540	CMTM1	CKLF-like MARVEL transmembrane domain containing 1	0.877671	0.122329	-0.0968196	7.29091
10928	RALBP1	ralA binding protein 1	0.881484	0.118516	-0.136512	127.32
6850	SYK	spleen tyrosine kinase	0.887848	0.112152	-0.116624	88.3312
5355	PLP2	proteolipid protein 2 (colonic epithelium-enriched)	0.891535	0.108465	-0.166256	318.037
6357	CCL13	chemokine (C-C motif) ligand 13	0.899716	0.100284	-0.415994	22.1787
6372	CXCL6	chemokine (C-X-C motif) ligand 6 (granulocyte chemotactic protein 2)	0.926345	0.0736552	-0.0886502	4.02724
1906	EDN1	endothelin 1	0.959625	0.0403754	-0.274158	113.463
566	AZU1	azurocidin 1	0.978336	0.0216636	-0.0738806	6.63777
1432	MAPK14	mitogen-activated protein kinase 14	0.986078	0.0139223	-0.195166	91.3661
1907	EDN2	endothelin 2	0.987405	0.0125955	-0.270807	23.4274
9034	CCRL2	chemokine (C-C motif) receptor-like 2	0.988155	0.011845	-0.321063	49.0088
1908	EDN3	endothelin 3	0.989995	0.0100054	-0.392657	73.8705
152189	CMTM8	CKLF-like MARVEL transmembrane domain containing 8	0.993861	0.00613881	-0.271902	24.0749
1672	DEFB1	defensin, beta 1	0.994099	0.00590104	-0.593104	50.3756
9255	SCYE1	small inducible cytokine subfamily E, member 1 (endothelial monocyte-activating)	0.995238	0.0047619	-0.20256	137.051
5291	PIK3CB	phosphoinositide-3-kinase, catalytic, beta polypeptide	0.995758	0.00424174	-0.309167	91.6248
102	ADAM10	ADAM metallopeptidase domain 10	0.997396	0.00260449	-0.414309	36.4693
146223	CMTM4	CKLF-like MARVEL transmembrane domain containing 4	0.999015	0.000984787	-0.45662	281.725
5594	MAPK1	mitogen-activated protein kinase 1	0.999193	0.000807338	-0.224164	288.515
5898	RALA	v-ral simian leukemia viral oncogene homolog A (ras related)	0.999355	0.000644606	-0.308727	323.919
3570	IL6R	interleukin 6 receptor	0.999684	0.000316485	-0.367732	89.8307
56477	CCL28	chemokine (C-C motif) ligand 28	0.999798	0.000202399	-0.40186	45.2835
6359	CCL15	chemokine (C-C motif) ligand 15	0.999887	0.00011338	-0.555561	111.217
5337	PLD1	phospholipase D1, phosphatidylcholine-specific	0.99999	9.74966e-06	-0.517699	62.5981
